# Supplementary material for: Chemotypic variation in terpenes emitted from storage pools influences early aphid colonisation on tansy
Source: Sci Rep. 2016 Nov 28;6:38087. doi: 10.1038/srep38087 (PMC5125103; doi:10.1038/srep38087)
Supplement: Supplementary Dataset [file srep38087-s2.xls]

## Sheet: All compounds
Table S1. Concentrations of all compounds identified in leaf hexane extracts of 176 plants at field site.
Concentration in pmol / µl
Plant number	Camphene	Limonene	o-Cymene	Sabinene	α-Thujene	α-Pinene	β-Pinene	γ-Terpinene	α-Terpinene	α-Thujone	Bornyl Acetate	Dihydrocarvyl Acetate	Isopulegol Acetate	Myrtenyl Acetate	α-Terpinyl Acetate	4-Terpineol	Berbenol	Borneol	Camphenol-6	(Z)-Sabinene Hydrate	(E)-Dihydrocarvone	Eucaliptol	L-Camphor	Myrtenol	Sabinol	Terpineol	(Z)-β-Terpineol	(Z)-Carveol	Verbenyl Acetate	allo-Aromadendrene	α-Cadinol	α-Amorphene	(E)-β-Caryophyllene	α-Copaene	Germacrene D	β-Cubebene	γ-Elemene	Unknown Sesquiterpene #1	Unknown Sesquiterpene #2	Unknown Sesquiterpene #3	γ-Muurolene	β-Sesquiphellandrene	Germacrene B	Isolongifolene	Cedrene-13-ol, 8	δ-Cadenine
4	0.0152896	0.294945	0.000766179	0	0.0811072	0.0499471	0.0155441	5.37612e-05	0.00116648	0.0943697	0.00911467	0.000880129	0.00317229	6.35235e-05	0.00644113	0.00990994	0	0.0202269	0.042298	0.0138455	0.000330891	0.045874	0.0376759	0.0285689	0.00390245	0.0274971	0.00612145	0	0.00127323	0.00150621	0.00281083	0.00503466	0	0.00198113	0.00283004	0.0732699	0.00324463	0.0562919	0.033528	0.0149699	0.00119733	0.000333265	0.00666809	0.0137903	0	0.0027554
5	0.000191511	0.000175933	0.00199425	0.0128402	0.0122709	0.00662148	0.00240092	6.64568e-05	0.000549378	0.0175749	0	0.171106	0	0.0028159	0.00184889	0.00441321	0.000101335	0.00027076	0	0.0039621	0.000344359	0.00887191	0.0247713	0.0203866	0.000720527	0.00539504	0.000705801	0.000864231	0.000341905	0.000502198	0.000725115	0.00357666	0.0041218	0.00185192	0.00270568	0.0477377	0.00228997	0.0403263	0.0243265	0.0106778	0.00330537	7.62912e-05	0.0120664	0.00983212	0.000482028	0.00593769
6	0.0309211	0.501983	0.00063068	0.0130297	0.0471545	0.00322565	0.00808819	0.00521342	0.00313916	0.00252412	0.0098824	0.000564773	9.38137e-05	5.18074e-05	0.000218342	0.00119577	0	0.00416728	0.0110102	0.002895	0.00023187	0.0411957	0.0255055	0.0195345	0.00541735	0.00142485	0	0.00021953	0.000160276	1.91874e-05	0.000102328	0.00340572	0	0.00144359	0.00214178	0.0473704	0.00218305	0.0385632	0.0235806	0.0103265	0	0.000164918	0.00250571	0.00933669	0.000123867	0.00255643
7	0.0305696	0.326476	0.00147604	0.000956843	0.0149877	0.00229005	0.0139606	0	0.002738	0.000118676	0.00760723	0	0.000821434	6.11244e-06	8.22074e-05	0.000934713	0	0.0112047	0.000970081	0.00202388	0.000173106	0.0457245	0.00998996	0.0119221	0.00817223	0.0018497	0	7.56478e-05	0.000262597	6.14238e-05	6.75021e-05	0.00216925	0	0.00112726	0.000400376	0.0245101	0.000948152	0.0221659	0.0142355	0.00651268	7.30871e-05	3.77605e-05	0.00816898	0.00487769	0.000233079	0.000170368
8	0.0131011	0.218871	0.000704689	0.0139381	0.0443403	0.00174422	0.00244254	0.000193836	0.000735998	0.00224552	0.000575946	0	0	0.000116561	0.000229655	0.000726035	0.000372592	0.00363909	0.0197811	0.00190615	0.000282738	0.0170143	0.00895603	0.0214737	0.000680243	0.00120027	0	0.292278	0.00056613	0.000138112	0.000143986	0.003814	0	0.00187596	0.00192137	0.0512483	0.00213897	0.041984	0.0255918	0.0113333	0	0.00218941	0.00145202	0.00847495	0.00103546	0.00175507
9	0.0137213	0.365672	0.000724205	0.0354002	0.118599	0.0232189	0.00453282	0	0.00243395	0.075471	0.00811052	0	0.00847805	4.2886e-05	0.0047974	0.00305394	0.00096856	0.0163004	0.00586581	0.0145364	0.000675894	0.392696	0.0351266	0.0160551	0.00198254	0.0134605	0.0127117	5.87813e-05	0.00105749	0.00147823	0.00281464	0.00280609	0	0.00144144	0.000804379	0.0440601	0.00112729	0.0751168	0.0393441	0.0110876	0.00103793	5.68691e-05	0.00393193	0.0136932	0.000501911	0.0157962
10	0.0186643	0.21861	0.00097979	0.0131901	0.10516	0.00253829	0.019335	0.00339184	0.0210868	0.00606251	0.00316187	0	0	0.0140166	0.000521945	0.00135379	0.00265949	0.0129675	0.0151549	0.0048972	0.000292286	0.135855	0.0201684	0.0158284	0.00801411	0.00339824	0	0.00120646	0.000191291	7.77605e-05	7.05015e-05	0.00275664	0	0.00162701	0.00187875	0.0376601	0.00176037	0.0309783	0.019058	0.00837215	0	0.000448396	0.00258851	0.00654363	0.000619108	0.00381351
11	0.0587705	1.51586	0.000609717	0.0122116	0.0146156	0.00233424	0.0119731	0.000758009	0.00171356	0.00402816	0.0495277	0	0.000260768	0	0.000197422	0.00131042	0	0.0122098	0.00258138	0.00647057	0.000639292	0.307152	0.0336961	0.0130744	0.0103644	0.00105618	0	0	0.000540347	3.6315e-05	5.43316e-05	0.0023627	0	0.00147471	0.00117803	0.0365744	0.000851879	0.061438	0.0332526	0.00919179	0	0.00037719	0.00922024	0.0120955	0.000744247	0.00338066
12	0.0223387	0.249232	0.00114313	0.00790767	0.0126109	0.00216101	0.0066793	0.000226692	0.0017773	0	0.00454971	0.266473	0	0.00522385	0.000159955	0.000719581	0.000870096	0.00657905	0.00193113	0.000967086	0.000323223	0.012798	0.027607	0.0224692	0.00438031	0.00110088	0.000902019	0.000488731	0.000343606	6.68115e-05	3.14945e-05	0.0040288	0.00285756	0.00192676	0.0028148	0.0538794	0.00283995	0.045407	0.0271653	0.0118626	0.0050699	0.000140986	0.0194678	0.0107922	0.000304869	0.00550375
13	0.034324	0.509455	0.000592264	0.0099794	0.0339881	0.003071	0.00815962	0.00119612	0.00134162	0.000494191	0.00608988	0	0.000846078	3.27727e-05	0.000175259	0.000864083	0.00105529	0.00912922	0.00615328	0.00223769	0.000267669	0.0248307	0.0171882	0.0161078	0.00538867	0.00184516	0	0.000166398	0.000306613	5.09072e-05	1.51418e-05	0.0029275	0	0.00156363	0.00116341	0.0367705	0.00140818	0.0311794	0.0193834	0.0085442	3.78666e-05	5.6695e-05	0.0023388	0.00759211	0.000195331	0.00458976
14	0.00724051	0.0739768	0.000467825	0.00200274	0.0246612	0.000710508	0.00326503	0.000452269	0.000276015	0.000320308	0.00521131	0	8.26291e-05	9.70313e-06	4.3754e-05	0.000492763	0	0.00632167	0.000263338	0.000732776	0.000227587	0.00584772	0.00983415	0.014551	0.0013878	0.0006395	0	0.129751	0.000169572	4.03881e-05	2.1161e-05	0.0025639	0	0.00136293	0.00122398	0.0354972	0.00121227	0.0273033	0.0172042	0.00762532	1.1733e-05	0.000989015	0.000289353	0.00586484	0.000224797	0.00019808
15	0.0274771	0.315894	0.00146261	0.0144626	0.009537	0.00241053	0.00494099	5.68777e-05	0.00067608	0.000100746	0.00710797	0.426206	0	0.00834683	0.000108337	0.000925365	0.00108824	0.00616616	0.0035924	0.00134837	0.000223795	0.00524866	0.0210584	0.0162288	0.00292937	0.000452833	6.96522e-05	0.00301814	0.000269024	5.94338e-05	0.000151629	0.00282571	0	0.00133082	0.00195593	0.0390004	0.00195731	0.0315781	0.0194615	0.00855996	0.00151721	0.000574513	0.0209117	0.00794439	0.00043935	0.00699366
16	0.0298944	1.12679	0.00167523	0.0253285	0.129153	0.0320757	0.00448579	0.00175384	0.00128446	0.142682	0.0566519	0	0.0152138	0.000134995	0.00470174	0.00605478	0.00124716	0.00803282	0.0134074	0.0276256	0.00159362	0.681112	0.0899791	0.0251494	0	0.0156301	0.00713926	0.000182471	0.000873574	0.000198622	0.000182762	0.00465742	0	0.00264506	0.00338774	0.0829849	0.00223293	0.156474	0.0777573	0.0203581	0	0.000258143	0.0160218	0.0270065	0.00221673	0.032696
17	0.019551	0.574324	0.00095816	0.041165	0.078256	0.0230384	0.00290256	0	0.000703284	0.135158	0.00298527	0	0.00997831	0.000171944	0.00842044	0.0136922	0.000869074	0.0101458	0.00965796	0.0307306	0.00102789	0.469159	0.0509081	0.0186282	0	0.0224276	0.00125721	0	0.000272787	4.75081e-05	1.511e-05	0.00365595	0	0.00169889	0.000743232	0.0489469	0.00133791	0.115329	0.0600576	0.014953	0.000239361	0.000182717	0.00338194	0.0189138	0.000873351	0.0134934
18	0.00279333	0.00108822	0.00168892	0.00880326	0.0611527	0.0200177	0.00505966	0.00503915	0.00202735	0.0437713	0.0181878	0	0.0111197	1.77332e-05	0.00526742	0.00324781	0	0.00901982	0	0.0123564	0.000910845	0.510264	0.0199809	0.00594822	0.00306412	0.0149085	0.0139008	8.10115e-05	0.000343219	0	0.000112115	0.00133927	0	0.00150091	0.000837784	0.0154648	0.000275697	0.0406801	0.0226675	0.00534872	0.00057392	1.86726e-05	0.0067316	0.00757208	0.000830613	0.0014172
19	0.0102978	0.00255484	0.00155231	0.0133708	0.0947446	0.0429941	0.0070546	0	0.00150949	0.584741	0.0410921	0	0.00707679	0.000143326	0.00651338	0.00914625	0	0.0746374	0	0.0358328	0.00216615	0.328181	0.13053	0.0536656	0.00147638	0.0227022	0.00382192	0	0.000617764	9.12631e-05	7.31609e-05	0.00760583	0	0.00385424	0.00222851	0.198916	0.00326725	0.341271	0.149681	0.0400418	0.0005077	7.7993e-05	0.0273162	0.0458446	0.00128339	0.00622881
20	0.000326615	0.000281672	0.00774488	0	0.0283393	0.0158734	0.00266143	3.84421e-05	0.00327829	0.140953	0	3.40882	0	0.0385854	0.00346923	0.00717779	0.000338869	0.000595806	0	0.0182605	0.000601827	0.0312931	0.0314774	0.00856771	0.000714283	0.01042	0.0006123	0.0136283	0.000543289	0.000153313	0.000355906	0.00179731	0.000985431	0.00100875	0.00136419	0.0242618	0.000726689	0.0566803	0.0301772	0.00756033	0.00328069	0.000332481	0.0798106	0.0110786	0.00299871	0.0148614
21	7.4834e-05	0.000450275	0	0	0.238735	0.18463	0.00785638	0.00195524	0.000591993	0.0857271	0.00351239	0	0.0111218	0.000189675	0.0313492	0.0159987	0	0.000184446	0	0.0193313	0.000362718	0.133666	0.0316275	0.0227698	0	0.090748	0.0103764	0.000252075	0.000528349	0.000998725	0.00167058	0.00410692	0	0.00208546	0.00244683	0.059435	0.00252935	0.0444056	0.0272285	0.0119481	0.00119185	0.000834226	0.0198089	0.0111041	0.000801463	0.00318248
22	0	0.000120537	0.00113912	0.0170592	0.0822889	0.0513719	0.00410296	0	0.00113113	0.298982	0.000640662	0	0.00562091	2.74621e-05	0.00742749	0.0124966	0	0	0	0.0359258	0.00128054	0.185206	0.072142	0.0276785	0	0.0234287	0.00505554	0	0.000540358	0.000226179	4.08982e-05	0.00463999	0	0.00244706	0.000904288	0.0846965	0.0017447	0.164628	0.0781644	0.0207563	0.000488653	3.45101e-05	0.0242952	0.0256482	0.00107493	0.00435556
23	0	7.89451e-05	0.000315026	0.0228712	0.0813474	0.0118275	0.00235087	0.000241691	0.000169671	0.0299876	0.000399666	0	0.000498297	0.000142285	0.00160152	0.00677391	0	4.21359e-05	0	0.00665854	0.000193479	0.00603121	0.00939805	0.0100883	0	0.00653488	9.59063e-05	0.180726	0.000252394	0.00072178	0.00123316	0.00184186	0	0.00105562	0.000896035	0.0236853	0.000827764	0.0189417	0.0120022	0.00521472	0.000182966	0.00376942	0.00147379	0.00412827	0.000304401	0.00106287
26	8.6829e-05	0.000303133	0.000759267	0	0.103424	0.0662588	0.00560152	0.000301941	0.000754397	0.076853	0.000669712	0	0.00515954	6.53845e-05	0.0152527	0.0312111	0	0.000138296	0	0.0225114	0.000251746	0.0901501	0.0267032	0.0203835	0.00106618	0.0454515	0.00144834	0	0.000176696	0.00030475	0.000494493	0.00365671	0	0.00161489	0.00240821	0.0498162	0.00207771	0.039317	0.0244446	0.0109364	0.000751728	0.000361092	0.00156991	0.0101126	0.000635076	0.00164313
28	0.0265698	0.855004	0.00213977	0.021751	0.0871851	0.0289138	0.00495288	0.000103911	0.0025601	0.12223	0.0171249	0	0.0142174	0.000110447	0.00285473	0.0056425	0.0012994	0.0250146	0.0108925	0.0269466	0.000557359	0.537849	0.0191865	0.00637912	0.00285176	0.0111315	0.0154094	0.000299982	0.00102346	0.000334548	0.00037862	0.00137688	0	0.00110125	0.00102197	0.0169604	0.000538235	0.0367545	0.0208415	0.00535442	0.000344338	0.000143834	0.0182597	0.0076388	0.0031655	0.0305196
29	0.0518767	2.57738	0.000771043	0.00220612	0.0690161	0.00415665	0.00426559	0.000553676	0.00121934	0.0100215	0.0237707	0	0.00217904	0.000216637	0.0004871	0.00141175	0	0.0147112	0.0306518	0.0137349	0.00100282	0.596303	0.0343452	0.0115121	0.00351065	0.00264295	0	0	0.00162143	5.23222e-05	0	0.00263655	0	0.00200119	0.00235436	0.0307072	0.000917388	0.072771	0.0393371	0.0100512	0	9.11453e-05	0.00663644	0.0143463	0.000547641	0.0024986
30	0.00012575	0.000150759	0.00216416	0.00846053	0.0283064	0.00986136	0.0153788	0.00180238	0.00211118	0.0478812	0.000466955	0	0.00747498	0.0157873	0.00189145	0.00516346	4.35456e-06	0.000168989	0	0.0160776	0.00108091	0.262632	0.0447501	0.013422	0.00396699	0.00620417	0.00284423	0.000294565	0.000682879	2.08519e-05	9.32211e-05	0.00274845	0	0.00183697	0.0004364	0.0374272	0.000978429	0.0905104	0.0459705	0.0115862	1.86466e-05	0.000248437	0.0972584	0.0158144	0.000825202	0.00160394
31	0.000416137	0	0.350105	0.0198147	0.0612518	0.0222765	0.0324735	0	0.00396217	0.24014	0.00102294	0	5.07949	0.00935427	0.00533139	0.0118769	0	0.000224493	0	0.0349035	0.000607364	0.507627	0.043717	0.0105677	0.0113931	0.0203197	0.011606	0	0.00174885	0.000234313	0.000533718	0.0021481	0	0.00122887	0.00164261	0.03517	0.000875621	0.0683014	0.0358881	0.0090953	0.000615425	0.000729615	0.0127039	0.0119145	0.00418181	0.00270433
32	0.000896093	0	0.00122203	0.000482739	0.0298562	0.000492882	0.0359772	0.002076	0.0102492	0.0051657	0.000139654	0	0.0297971	0.0319253	0.000378011	0.000283643	0.000494346	0.00098153	0	0.00708735	0.00120251	0.415298	0.0831658	0.0208691	0.0151181	0.00124642	0	0.0026466	0.00173725	0.000470905	9.0079e-05	0.00404757	0	0.00204997	0.0029744	0.0642643	0.00177078	0.143584	0.0741545	0.0176856	0	0.00155038	0.189243	0.0235794	0.00138148	0.0078889
33	0.000656456	0	0.0887331	0.0359118	0.114895	0.0292909	0.0277408	0	0.0114472	0.134876	0.000854799	0	1.46256	0.0183988	0.00799455	0.00670123	0	0.000349502	0	0.0190435	0.00104229	0.803974	0.0757122	0.0211081	0.00938997	0.0281141	0.0182063	0.000115937	0.000738148	2.07836e-05	0.00191243	0.00395706	0	0.00192207	0.00313863	0.0706497	0.00197093	0.128963	0.0656147	0.0168029	0.00184278	0.000103269	0.106166	0.0218064	0.00186392	0.00135781
34	0	0	0.000671897	0.0192477	0.0698147	0.0103411	0.000658767	0	6.9332e-06	0.0373772	0.00034725	0	0	2.97585e-05	0.00134309	0.00342059	0	0	0	0.00762188	0.000785309	0.0054941	0.0453907	0.0160669	0	0.00596657	0	0.690541	0.000773943	0.000166621	3.75009e-05	0.00312815	0.00366498	0.00133184	0.000827889	0.0476732	0.000882077	0.0925583	0.0477189	0.0126429	6.35888e-05	0.000250371	0.00536185	0.016575	0.000953572	0.0015629
35	0.027642	1.5537	0.000516497	0.000644496	0.0474077	0.00174055	0.00147996	0	0.00095003	0.000382688	0.000221591	0	0.000133218	5.06989e-05	6.59046e-05	0.000260326	0.00089471	0.00191843	0.0118028	0.00242085	0.00136139	0.0853837	0.0160194	0.00720648	0	0.000884308	0	0.000298118	0.000959906	7.76934e-05	0	0.00161941	0.00199778	0.00223237	0	0.0145571	0.000361316	0.0501377	0.0268179	0.00659676	0	0	0.00965721	0.00929506	0.00159838	0.00202255
36	0	0.000481837	0.000289526	0.0581072	0.0591791	0.034886	0.00348923	0	0.000403352	0.136971	0	0	0.00678161	1.14827e-05	0.00654033	0.020097	0	0	0	0.048509	0.000384644	0.175887	0.00745641	0.00717787	0	0.0225346	0	0	0.000408618	0.000151366	5.18949e-06	0.00160567	0.00114692	0.000805361	0	0.0133536	4.07123e-05	0.0408699	0.0211305	0.00571492	0.000325076	0	0.0140318	0.00782612	0.000808903	0.0029956
37	0.00192179	0.0290318	0.000842287	0	0.00878885	0.000369183	0	0	0	0	0.00016309	0.000355733	0	0	0	0.000279759	0	0.00181293	0	0.000749345	0.00106537	0.00233271	0.030524	0.0184325	0	0	0	0.286099	0.000330875	0.000353928	0.000756278	0.00334135	0	0.00200945	0	0.0431585	0.000701426	0.107535	0.0521472	0.0138247	0	0.000126689	0	0.0156034	0.000745721	8.302e-05
38	0	0	0.000513053	0.0046041	0.0500528	0.00366787	0.000277619	0.000417585	0	0.00686931	0.000252672	0	0	1.39107e-05	0.00103269	0.000950699	0	0	0	0.00236895	0.00065965	0.00674551	0.0249104	0.0123617	0	0.00279802	0	0.964555	0.000894048	0.00168796	0.00297929	0.0024394	0	0.00112416	0	0.0330035	0.000374027	0.0726608	0.0360413	0.00991207	4.20304e-05	0.000425013	0.0002978	0.0123811	0.00116933	0.000507213
39	0.00442616	0.00121217	0.00113589	0.0184566	0.0721411	0.0231858	0.00464713	0	0.0005755	0.0724366	0.00486351	0	0.0113466	4.26585e-05	0.00320475	0.0046604	0	0.0346065	0	0.0218891	0.00100239	0.471246	0.0523988	0.0237531	0.00229353	0.0129694	0.00605602	0	0.00177832	0.00176024	0.00302958	0.00446977	0	0.0020185	0.00220294	0.0619993	0.00131025	0.135944	0.0712955	0.0184835	0.000243101	0	0.00876245	0.0226733	0.00111573	0.000732041
40	0.000184704	0.000313737	0.00190003	0	0.312447	0.123519	0.00902592	0.000294597	0.00224384	0.509117	0.00446573	0	0.0210136	8.85157e-05	0.0158	0.0239691	6.1278e-06	0.000664948	0	0.0721158	0.000696701	0.979035	0.0606445	0.016633	0	0.0650919	0.0248863	0	0.00209826	0.000451479	0.000443164	0.00327331	0	0.00154155	0.0023149	0.0557345	0.00157512	0.102207	0.0515139	0.0136285	0.00136997	0.000133437	0.0745613	0.0185866	0.0034659	0.0113178
41	0.000137045	0	0	0.020677	0.232819	0.0906158	0.00844283	0	0.00309645	0.280036	0.00243046	0	0.0232052	5.93378e-05	0.0101467	0.0150386	0	0	0	0.051206	0.000968403	1.01578	0.0551509	0.0165541	0.00248935	0.0345207	0.0359157	0	0.00122559	0.00398646	0.00677639	0.00332143	0.00403519	0.00181645	0.00253928	0.0510166	0.00131331	0.0978906	0.0515959	0.0131619	0.0015704	0.000182899	0.0562697	0.0184352	0.00251563	0.00924698
42	0	4.00794e-05	0	0.0111792	0.130447	0.0609059	0.0056039	0.000302576	0.00115048	0.067256	0.00128521	0	0.0116076	3.4175e-05	0.00655444	0.00797943	0	0.000131058	0	0.0201224	0.000597228	0.344595	0.0189194	0.00809659	0.00160866	0.0232123	0.0177271	0.000181654	0.000442625	0.000243367	0.000332656	0.00163695	0.00421533	0.00135122	0.00155948	0.0185176	0.00095645	0.0358559	0.0205556	0.00570951	0.00112053	0.000111334	0.0079973	0.00735536	0.00146328	0.00218311
43	0.00394705	0.000958126	0.000385476	0	0.0405306	0.0135372	0.00639218	0.00327927	0.00185123	0.0783469	0.00320034	0.000609782	0.00961184	2.72462e-05	0.00349973	0.0119826	0	0.0315898	0	0.0266192	0.000570614	0.324332	0.0345806	0.0143056	0.00363359	0.0129921	0.0121049	2.9074e-05	0.000728222	5.18917e-05	3.11918e-05	0.00246284	0	0.00135934	0.00147265	0.0380011	0.00131843	0.0625063	0.0333732	0.00967024	0.000719062	0.000189812	0.00195405	0.0115496	0.000945778	0.00103778
44	1.2757e-05	0.000872215	0.000786864	0.0228072	0.193386	0.12196	0.00211437	0.00045529	0.00169157	0.509363	0.000433332	0	0.00825455	1.15451e-05	0.0108108	0.0141706	0	0	0	0.0404609	0.00097584	0.303248	0.0423773	0.0191719	0	0.0457079	0.0130787	0	0.00168492	0.0022684	0.00415399	0.00341063	0	0.00180178	0.000152457	0.0562403	0.00107798	0.106066	0.0497757	0.014573	0.00101444	6.97284e-06	0.0617452	0.0181317	0.00135784	0.00806769
46	0.00791971	0.118555	0.000562115	0.00410174	0.0533589	0.000997805	0.00116403	0	9.75253e-05	0.000915471	0.000869007	0.000267728	0	2.89771e-05	0.000128955	0.000557996	2.44962e-05	0.00398238	0	0.00202851	0.000737358	0.00408148	0.0300113	0.0134001	0	0.00108318	0	0.467916	0.000445192	7.50017e-05	2.42571e-05	0.00255684	0	0.00135872	0	0.0365042	0.000475436	0.0887695	0.044858	0.0112465	8.17688e-06	0.00145257	0.0021091	0.0144789	0.000355468	0.000650913
47	0.000290081	3.60122e-05	0.124997	0.0154018	0.0444192	0.0130128	0.030124	0.000110552	0.00461283	0.0651361	0.000181414	0	0.00922284	0.0261021	0.00287963	0.00552321	0	0.000232798	0	0.0165945	0.0005538	0.356732	0.0241522	0.00720709	0.00662211	0.0109195	0.00750388	0.00122029	0.00040712	6.3882e-05	8.81274e-05	0.00142971	0.0014035	0.000965169	0.000637155	0.0221967	0.000654937	0.0452392	0.0243043	0.00625297	0.000432632	0.000421889	0.122886	0.00880078	0.00103328	0.00136436
48	0	1.52306e-05	0.000587713	0.00458714	0.0386017	0.00425751	0	0	0	0.01243	0.000400315	0	0	6.98284e-05	0.000846377	0.000952681	0	0	0	0.00266758	0.000905634	0.011064	0.0231768	0.0163378	0	0.00247938	3.61611e-05	0.506555	0.000407634	4.82328e-05	1.80926e-05	0.00284433	0	0.00154455	0	0.0537215	0.000488348	0.117793	0.0535994	0.0137776	1.24079e-06	0.000588906	0.0016135	0.0176094	0.0013071	0.000525472
49	0.0067211	0.00425571	0.000740196	0.0171907	0.0336247	0.0161131	0.00402077	0.00107508	0.000167821	0.0676391	0.0266917	0	0.00335779	0	0.00425647	0.00242596	0	0.0330663	0	0.00873159	0.000830214	0.133617	0.0267478	0.0144267	0.00132591	0.0180989	0.000239632	0	0.000607685	9.21104e-05	0	0.00282772	0.000952813	0.0014819	0.00135822	0.0331458	0.000414909	0.0837972	0.0453282	0.0115884	0.000306808	0	0.00130107	0.0137596	0.000341233	0.000361519
50	0.00677929	0.0725142	0.000417772	0.00499472	0.0445769	0.000994928	0.00145774	0.000168354	0.000942478	0.00115033	7.38018e-05	0	0	3.87051e-05	0.000194868	0.000440019	0.000273919	0.00154675	0.00166837	0.000747794	0.000224021	0.00864259	0.0164898	0.0123693	0	0.0015148	0	0.129968	0.000253858	0.000813767	0.00142865	0.002227	0	0.00125537	0.00127694	0.0323855	0.00129578	0.0244229	0.0150582	0.00655295	0	0.00202149	0.00106236	0.00616121	0.000424331	0.000637166
51	0.0174511	0.206242	0.00176314	0	0.0761419	0.0291178	0.00530881	0.00256403	0.00227898	0.0373486	0.00322199	0	0.00226771	0	0.00408207	0.00368642	0.00137021	0.0131698	0.0119861	0.00549618	0.000299994	0.0531462	0.030686	0.0232056	0.00277908	0.0179402	0.00820488	0	0.000168823	9.70719e-05	4.88663e-05	0.00416722	0.00352068	0.00178227	0.00309662	0.0561977	0.00243549	0.0473173	0.0281499	0.0122682	0.000595901	4.74513e-05	0.00137219	0.0114393	0.000415734	0.00812761
52	0.0235249	0.900892	0.00143296	0.0267241	0.0835596	0.0209872	0.00245234	0	0.000378316	0.150051	0.0267299	0	0.00606199	8.13548e-05	0.011013	0.00881939	0	0.00417681	0.00797404	0.0189117	0.00517715	0.331858	0	0.0583822	0	0.0304864	0.00169475	8.48265e-05	0.00105593	4.80423e-05	8.50095e-05	0.00728974	0.0433818	0.0109702	0	0.20716	0.00170887	0.297553	0.134757	0.0394357	0.000388842	5.78528e-05	0.00264158	0.0423611	0.00206548	0.0193866
53	0.0154465	0.230172	0.000510308	0.00774104	0.0100394	0.00586427	0.00649152	0	3.23446e-05	0.0189853	0.00752703	0	0.000907061	0	0.00167199	0.00740237	0	0.0119561	0	0.00946563	0.000375503	0.0205859	0.0151403	0.0131121	0.00222194	0.00816901	0	0.000238299	0.000196283	5.08938e-05	1.32699e-05	0.00228449	0	0.00132745	0.000644437	0.0279768	0.00093354	0.0363156	0.0206527	0.00737933	5.84106e-05	2.44805e-05	0.000268605	0.00730064	0.000345923	0.000235338
54	0.0126771	0.18447	0.000921526	0	0.0237435	0.0162146	0.00612243	0.000161101	0.000255857	0.0364829	0.00256301	0	0.00134213	0	0.00193179	0.00654617	0	0.00966377	0.00253247	0.00773115	0.000369828	0.0229742	0.0390373	0.0271038	0.00166734	0.0079944	0.000667262	0.000139749	0.000140106	0.000250276	0.000384629	0.00451489	0	0.0019875	0.00303637	0.0736437	0.00289321	0.0571849	0.0334152	0.0143847	0	0.00054536	0.00166722	0.0134416	0.000373962	0.000100756
55	0	0	0.000890116	0	0.0485025	0.00780791	0.00185459	8.7153e-05	0.000568659	0.0234822	0.000409482	0	0.000443617	4.01179e-05	0.00137539	0.00559445	0	3.94351e-05	0	0.00482195	0.000442887	0.00816075	0.0397995	0.029183	0	0.00664579	0.000710298	0.0938475	0.000281814	2.6644e-05	4.00313e-05	0.00481228	0	0.00259491	0.00330435	0.0782362	0.00311721	0.0645449	0.0364742	0.0156116	0.000246232	0.00107406	0.000283873	0.0137073	0.000184357	0.000391616
56	0	0	0.000551627	0.0193829	0.0693758	0.0376478	0.00275129	0.00337725	0.000321888	0.0530932	0.00013224	0	0.00599686	5.3846e-06	0.00520741	0.00588276	0	0	0	0.0112193	0.00183486	0.22187	0.0277313	0.0163918	0	0.0197109	0.00968404	0.000107546	0.000441176	0.000243881	0.000103742	0.00266444	0.00288868	0.00372996	0	0.0492014	0.000438963	0.0839379	0.0406328	0.0119919	0.000576701	0	0.0134289	0.0141299	0.00115356	0.00185761
61	7.13287e-06	8.03916e-05	0.00121111	0	0.0976185	0.0811206	0.00539283	0.000156039	0.00102615	0.210303	0.00107778	0	0.00259107	2.3608e-05	0.00968451	0.0138415	0	0.000117002	0	0.0197932	0.000934489	0.0433683	0.0612224	0.036458	0	0.0421498	0.00500474	0.00023731	0.000287229	0.000107673	6.61564e-05	0.00543607	0	0.00339128	0.00339251	0.106425	0.0031326	0.102589	0.0553633	0.0205984	0.000746972	7.11174e-05	0.00891545	0.0203153	0.000480702	0.00139427
62	0	0	0.000458469	0.0106524	0.0133562	0.00274269	0.000557283	0.000158767	8.55189e-05	0.00856731	0.000177347	0	7.1593e-05	2.50913e-05	0.000888003	0.00340137	4.98325e-05	2.59269e-05	0	0.00352835	0.000438251	0.00205944	0.0150531	0.0123862	0	0.0038254	0	0.136356	0.000276569	8.50226e-05	1.7366e-05	0.00213967	0.00181944	0.00128356	0.000838803	0.0263391	0.000816326	0.0348517	0.0199026	0.00694745	2.54499e-05	0.00128119	0.00170283	0.0066699	0.000334139	0.000734831
63	3.82867e-05	0.000370527	0.000671265	0.0188462	0.0325846	0.00823102	0.00130517	0.000667378	0.000366169	0.033148	0.000313327	0	0.00113754	0.000135269	0.00158765	0.00473308	0	7.74733e-05	0	0.00704748	0.000524134	0.0347286	0.0356553	0.0222686	0	0.00604371	0.000339308	0.349006	0.000594872	4.03492e-05	6.19099e-05	0.00352151	0	0.00187849	0.00212875	0.0583583	0.0017727	0.0618266	0.0345786	0.0124999	0.000102648	0.00155236	0.000855524	0.0126538	0.000672631	0.00238622
64	0	0	0.000742126	0.00547772	0.0166601	0.00071458	0.000815501	0.00073744	7.12694e-05	0.016603	1.75567e-05	0	0	6.04215e-05	0.000212231	0.00162491	0	7.77893e-05	0	0.00301874	0.000559377	0.00764494	0.0371126	0.0241393	0	0.00154901	0	0.25056	0.000387722	6.43233e-06	1.64251e-05	0.0038903	0	0.00193121	0.00225611	0.0613896	0.00189413	0.0681907	0.0369804	0.0134231	1.44367e-06	0.000514567	0.000131003	0.0134792	0.000355726	0.000316508
65	0	0	0.000426701	0.0159271	0.0255856	0.00644922	0.000676361	0.000875168	3.39409e-05	0.0114315	0.000262088	0	0.000747478	3.78623e-05	0.00114501	0.00185563	6.05732e-06	1.54362e-05	0	0.00323402	0.00035147	0.011728	0.0145141	0.0119016	0	0.00426366	7.39532e-05	0.233319	0.000574388	0.000966343	0.00176025	0.00205866	0	0.00119602	0.00107328	0.029494	0.000940107	0.0331271	0.0190564	0.00665634	5.61735e-05	0.000636603	0.000265889	0.00649406	0.000546083	0.00261461
66	0	0	0.00107692	0.0130812	0.013944	0.00398229	0.000693954	0	5.04177e-05	0.012445	0.000309396	0	0	6.00266e-05	0.00110196	0.00497042	0	5.47311e-05	0	0.00589825	0.000699401	0.0250369	0.0527078	0.0350774	0	0.00319871	3.50296e-05	0.181726	0.000224463	0.000270116	0.000437997	0.0056009	0	0.00248944	0.0036292	0.0885514	0.00278562	0.0986921	0.0539923	0.0195905	1.77942e-05	0.000750631	0.000270969	0.0188326	0.00031464	0.00116468
67	0.0360806	0.714061	0.00103174	0.00614974	0.0504269	0.00331489	0.00783877	0.000534251	0.00196709	0.00358458	0.00203159	0	0.000412606	0.0158697	0.000446933	0.00195642	0.00105733	0.0137689	0.0169303	0.00531693	0.000635665	0.119438	0.0515998	0.0314818	0.00351112	0.0017484	0	0.000473805	0.000301357	3.92399e-05	4.11902e-05	0.00499512	0	0.00204319	0.00287927	0.083456	0.00286174	0.0872894	0.0485929	0.0174474	0	0.000367628	0.0553398	0.0176357	0.00041557	0.00382621
68	0.00863334	0.110905	0.000395861	0.00350527	0.0569669	0.00118993	0.0013281	0	0	1.8221e-05	0.000453091	0.000194789	0	2.87528e-05	0	0.000379297	0	0.00316577	0	0.00108113	0.000312352	0.00274799	0.0108183	0.0110519	0	0.00178986	0	0.223444	0.000268539	7.80106e-05	0	0.00198566	0.00135152	0.00104885	0.000269141	0.02132	0.000813005	0.0304811	0.0175364	0.00605884	0	0.00191769	0.000842329	0.00562203	0.000341706	0.000194443
69	0	0.000101078	0.000637997	0.00862625	0.0862387	0.0230329	0.00241258	0.00349159	0.00017422	0.0297072	0	0	0.00437464	9.7587e-05	0.00408023	0.00534036	0	5.00987e-05	0.000733824	0.00854166	0.000452468	0.0921215	0.0244602	0.018193	0	0.0133657	0.00081538	0	0.00102887	0.000889306	0.00171889	0.00318211	0	0.00156692	0.00119839	0.0414554	0.00154763	0.050435	0.0287653	0.0100447	9.33011e-05	1.88831e-06	0.000947296	0.0105779	0.00055639	0.000629077
70	0.0100227	0.143147	0.000850596	0.0224321	0.0271199	0.00972479	0.00222502	7.47552e-05	0.000462883	0.0341886	0.000570346	0	0.00187456	1.47963e-05	0.00166784	0.00566789	0.000442243	0.0100432	0.00450907	0.00827339	0.00220351	0.0326126	0.0549805	0.0365724	0.000682562	0.00743842	0.00176741	1.683e-05	0.000250247	1.34046e-05	6.17536e-05	0.00554352	0	0.00814993	0.00325315	0.0985313	0.00280822	0.103046	0.0553307	0.0204007	0.000135312	4.87539e-05	0.000557354	0.0199842	0.000469212	0.00409232
71	0	0	0.000878482	0.0167826	0.074448	0.0380658	0.00364979	0.000409809	0.000493497	0.0271826	0.000238712	0	0.00728176	5.56163e-05	0.00544304	0.00523001	0	0.000119001	0	0.011631	0.000439867	0.188585	0.0132301	0.0061175	0.00124016	0.0172879	0.00809893	2.22734e-05	0.000364841	6.55274e-05	3.29621e-05	0.00125572	0	0.000715848	0.000522232	0.013714	0.000584772	0.026724	0.0155363	0.00433691	0.00053638	0	0.00713581	0.00513269	0.000747257	0.00267534
72	0.000441701	0	0.0728986	0	0.0406624	0.0180048	0.0144015	0.000482197	0.00180452	0.0391184	0.000421654	0.000291307	0.00530812	0.0107412	0.00280973	0.0161692	1.02737e-05	0.000382086	0	0.0157385	0.000357925	0.0980581	0.0224512	0.016457	0.00714181	0.0103423	0.00191602	0.000395603	0.000195731	3.45849e-05	5.72763e-05	0.00293063	0	0.00184795	0.00174694	0.0381377	0.00163546	0.0359297	0.021173	0.00875426	0	0.00216	0.014947	0.0084706	8.83108e-05	0.00093756
73	0.00491374	0.0300338	0.000769873	0	0.0751611	0.0255563	0.00674231	0.000177083	0.000920157	0.0779503	0.00103164	0.000771119	0.0106734	0.000446056	0.00571848	0.0298568	1.7239e-05	0.0118268	0	0.0263296	0.00134854	0.171277	0.0558042	0.037205	0.00312932	0.0183004	0.00451586	0.000370666	0.000458272	5.76376e-05	0.000195581	0.00615265	0	0.00773916	0.00411541	0.102321	0.00368657	0.0773842	0.0455677	0.0194321	0	0.000942748	0.00558405	0.0186101	0.000872502	0.000856085
74	0.00725687	0.0925449	0.0010552	0.00454194	0.0401863	0.00087835	0.00155173	0.000352318	0.000616463	0.00145281	0	0.000182882	0	0.00014853	8.5796e-05	0.00048089	0.000437334	0.00196001	0.00487497	0.000893951	0.000636777	0.00199511	0.0507352	0.0354363	0	0.00113425	0	0.232876	0.000351448	0.000121963	0.000169707	0.00588356	0	0.00328352	0.00410717	0.0906305	0.00354231	0.0742801	0.0437102	0.0183329	3.72104e-05	0.00130639	0.00113525	0.0164785	0.000330482	0.00138237
75	0	4.76329e-05	0.000984472	0.0166218	0.0169044	0.00485327	0.000880085	0	0	0.022616	0.000616029	0	0.00213126	3.55792e-05	0.00200392	0.00391212	0	1.7797e-05	0	0.00719168	0.0009555	0.057629	0	0.020709	0	0.0059264	9.13587e-05	0.943448	0.00063764	3.01142e-05	9.76613e-06	0.00369366	0	0.00158109	0.000381894	0.0664181	0.00126918	0.126668	0.0613347	0.0160429	8.00929e-05	0.000706333	0.000547002	0.0184776	0.00124367	0.000988643
76	0	0	0.000453338	0.010396	0.0848966	0.0137353	0.00194359	0.00498221	0.000437361	0.25031	0	0	0.000210259	5.62272e-05	0.00295941	0.00590679	0	0	0	0.0152266	0.000459083	0.0103282	0.0344631	0.0151406	0	0.0122504	0.000186268	0.00013394	0.00178772	0.00190223	0.00354941	0.00236553	0	0.000875362	0.000507344	0.0480689	0.000703189	0.0783722	0.0379303	0.0107107	0.000142685	7.74504e-06	0.00397027	0.0131878	0	0.00108804
77	3.98665e-05	0	0.000890121	0.0132912	0.0728844	0.0374079	0.00460137	0	0.00102103	0.276822	0.00121875	0	0.00487111	0.000123495	0.0156499	0.0228488	0	0	0	0.0299239	0.00239277	0.165109	0.0594848	0.0288409	0	0.0491766	0.00512186	0.000174282	0.00117232	0.00191595	0.00362202	0.00435007	0	0.00538886	0	0.101782	0.00131404	0.133322	0.0644366	0.0190452	0.000645834	4.29984e-05	0.0107431	0.0224211	0.000673556	0.00327207
78	0	0.000516951	0.000756128	0.0209237	0.0555836	0.012065	0.00222389	0	0.000331422	0.17314	0.000732336	0	0	1.18159e-05	0.00924072	0.00402561	0	0.000100546	0	0.00904693	0.00053776	0.0119569	0	0.0166666	0	0.023856	0.000119416	0.788258	0.00350773	0.00336701	0.00671807	0.00307869	0.00303375	0.00127769	0.00130942	0.0580933	0.00114867	0.0724426	0.0384479	0.0114618	0.00029423	0.00245857	0.00149279	0.0136102	0.00119853	0.00304081
81	3.25596e-05	0	0.000735717	0.0160365	0.0602173	0.00898779	0.00159076	0	0.000448409	0.021617	0.000199687	0	0	2.99441e-05	0.00136104	0.00221441	0	4.9994e-05	0	0.00343396	0.00051948	0.0175838	0.0367067	0.0249059	0	0.00782238	0.00096062	0.191076	0.000188683	3.37327e-05	3.59619e-05	0.00389056	0	0.00187269	0.00269767	0.0606057	0.00194106	0.0702854	0.0385328	0.0138659	0.000248082	0.000862287	0.000492495	0.0135942	0.000149616	0.000831736
83	0.0120581	0.16077	0.000683483	0	0.0192229	0.000890484	0.00474013	0.00014884	0.000369219	0	0.000299609	0	0	0.00115155	0.000140367	0.000496586	0.000244354	0.00408545	0.00180693	0.000962823	0.000498787	0.0297471	0.0294601	0.0186034	0.00115141	0.000346603	0	0.00015138	0.000828236	0.000855792	0.00146584	0.00301556	0	0.00180151	0.00156549	0.0466983	0.00146887	0.0509499	0.0289764	0.0103813	0	0	0.0144768	0.010176	0.000330521	0.000375986
84	4.00425e-05	0.000133623	0.000751216	0.0329399	0.0767141	0.0606445	0.00294909	0.000555647	0.000436261	0.20953	0.00163358	0	0.00508254	3.31413e-05	0.0204265	0.011682	0	0	0	0.0241388	0.000692407	0.150004	0.041059	0.0205486	0	0.0535085	0.00175251	0.000242522	0.00154113	0.00160982	0.00343298	0.00322822	0	0.0017441	0.000754726	0.0703737	0.00109696	0.0752246	0.0399461	0.0130235	0.000556455	0.000112789	0.0105658	0.0136841	0.001074	0.00353217
120	0.0339604	1.55461	0.000556777	0.00272136	0.0447223	0.00283428	0.00297324	0	0.000160784	0.00721426	0.0134575	0	0.000785247	0.000146138	0.000384634	0.00153626	0	0.0102768	0.023842	0.00979055	0.000801872	0.379006	0.0336535	0.0127109	0.00224196	0.00136326	0	0.000182189	0.00114688	9.16598e-05	0	0.00253077	0	0.00146338	0.000486155	0.0324374	0.000901396	0.0772204	0.0393273	0.0102019	0	0.000150183	0.00456843	0.013477	0.000396588	0.00201957
121	0.0196522	0.322774	0.000221465	0.00931707	0.0262289	0.0172018	0.00657251	0	0	0.0610762	0.0320207	0	0.00403394	0	0.00295564	0.00303876	0	0.00496533	0	0.0159573	0.000730421	0.0996211	0.0137452	0.00805889	0.00352329	0.0114797	0	0	0.000880269	0	9.54024e-05	0.00203089	0	0.00104973	0	0.017051	0.000590707	0.0531496	0.0294667	0.00731488	0.000138016	6.08194e-05	0.00296154	0.00876745	0.000680033	0.000295778
122	0.000376255	0	0.0171182	0.0578767	0.0407876	0.0120025	0.0196978	0	0.00782735	0.0910881	0.000734068	0	0.0187996	0.0518135	0.00469185	0.0172607	0	0.000428678	0	0.0489244	0.000891726	0.979289	0.0414564	0.0113573	0.00920223	0.0125652	0.0072158	0.000232359	0.00128072	5.79539e-05	0.000132335	0.00254078	0	0.00145349	0.000879406	0.0316307	0.00140721	0.0738656	0.0394419	0.00998315	0	0.000882878	0.257026	0.0138497	0.00163963	0.00512807
123	0	0	0.00156672	0	0.0646419	0.0426671	0.00554618	0	0.000989367	0.436872	0.0032661	0	0.000905056	1.95425e-05	0.0184553	0.0328352	0	0.000405546	0	0.0720295	0.00533249	0.0528345	0.126383	0.041595	0	0.0540022	0.00176555	0	0.00117483	0.000313203	0.000237229	0.00629145	0	0.00949854	0.00184376	0.165094	0.00291291	0.259343	0.118204	0.0314483	0.000710526	5.15933e-07	0.0139322	0.0375916	0.00235591	0.0039702
124	0.0295685	1.14631	0.00093319	0.00770552	0.0516369	0.00191941	0.00375766	0	0.0072293	0.00234939	0.0017422	0	0	0.000143598	9.33749e-05	0.00396855	0.00140561	0.0275996	0.0149186	0.00577861	0.00132219	0.156303	0.0670708	0.0222043	0.00267517	0.00143582	0	8.07915e-05	0.000474275	0.0016933	0.00325814	0.00395183	0	0.0026371	0.0020394	0.0777946	0.00140724	0.12704	0.0615461	0.0170192	0	2.98148e-05	0.00755338	0.0211718	0.00012597	0.00399721
125	0	0	0.000955033	0.0328353	0.0861317	0.0643545	0.00238294	0	0.000741165	0.27182	3.91232e-06	0	0.00655173	1.76343e-06	0.0100639	0.0231202	0	0	0	0.0518312	0.000867521	0.185978	0.0490654	0.0158795	0	0.0358501	0.00124818	0	0.000536892	0.000148167	5.85913e-05	0.00319029	0	0.00174379	0.0017755	0.0413893	0.00140487	0.10487	0.0531802	0.0132305	0.000391666	0.000143358	0.0192343	0.0180101	0.00199793	0.0022625
126	0.000379143	0	0.23669	0.0730848	0.0702621	0.0447738	0.0558546	0	0.0067511	0.565966	0.00172905	0	0.00492902	0.0366962	0.00846021	0.0215686	0	0.000587039	0	0.0714332	0.000772199	0.139718	0.0353114	0.00963636	0.0126355	0.0337627	0.00395149	0	0.00136954	0.00010624	0.00019745	0.00205675	0	0.00157204	0.00133881	0.0264064	0.00100918	0.0594181	0.0348077	0.00839816	0.000695973	0.00154469	0.0264436	0.0116636	0.00163936	0.00562293
127	0.0370299	1.731	0.000744408	0.024248	0.0614531	0.0027377	0.00464548	0.00752175	0.00614985	0.00614658	0.00132293	0	0.000240456	0.000170996	0.000459436	0.00137662	0	0.0124486	0.0261689	0.0088177	0.00116926	0.183001	0.0562239	0.025257	0.00268302	0.0033076	7.81331e-05	0.00188288	0.000505982	5.78394e-05	8.50462e-05	0.00399957	0	0.00239759	0	0.0774573	0.00118565	0.148309	0.0717766	0.0193207	0	0	0.0101639	0.024079	0.000798841	0.00181867
128	4.82835e-05	0	0.0010583	0.0244003	0.00755081	0.00398022	0.000919739	0	0.00106493	0.0460751	0.000157256	0.229117	0	0.00582944	0.0021434	0.00932956	0	6.89786e-05	0	0.0149259	0.0010628	0.00446135	0.0353459	0.0156065	0	0.00574429	0	0.000428878	0.000533463	0.000229181	0.000428323	0.00291873	0.00122502	0.00203667	0	0.042383	0.00108244	0.0899413	0.0427362	0.0120901	0.000323589	5.95563e-05	0.0372465	0.0143286	0.000377036	0.00155882
129	0.000134824	0.000143279	0.00053567	0	0.010917	0.000250731	0.0103123	0.000323072	0.006602	0	0	0.0011188	5.7299e-05	0.0240583	0	0.000244369	0	0.000262255	0	0.00153147	0.000635013	0.0744104	0.0263652	0.0126375	0.00489968	0.000259178	0	0	5.71799e-05	0	1.19348e-05	0.0022567	0	0.00135043	0.000989704	0.0297907	0.00130002	0.0557155	0.0299025	0.00855736	0	1.28446e-05	0.105976	0.00995708	6.82796e-05	0.00117519
131	0	2.57952e-05	0.000486173	0.0112678	0.0504762	0.0013051	0.00238176	0.000238837	2.83388e-05	0.00403559	2.48255e-05	0.000302272	0.000459319	0	0.000275372	0.00157467	1.37896e-05	0.000247339	0	0.00441436	0.000619073	0.00523171	0.0194941	0.00894349	0	0.0014139	0	1.13292	0.00108548	0.000209533	0.000130917	0.00175904	0.000724943	0.001363	0.000865477	0.0217554	0.000684622	0.0394142	0.0221415	0.00643067	5.05217e-05	0.00449932	0.0167995	0.00796038	0.000848555	0.000374209
132	0.00944767	0.147937	0.000332676	0.0126517	0.0277747	0.0102706	0.00154083	9.70552e-05	0.000780922	0.0378452	0.00765216	0	0.00232768	2.37289e-05	0.00119844	0.00192202	0.000382598	0.00448262	0.00170797	0.0067917	0.000407098	0.0679895	0.0246345	0.0100365	0.000547103	0.00451249	0.00261548	0	0.000177694	1.72172e-05	3.63746e-05	0.00176467	0	0.000947228	0.00150715	0.0270766	0.000943529	0.0415703	0.0227151	0.00667349	0.00014333	6.42694e-05	0.00250887	0.0080933	0.000264662	0.00678769
133	0	0.000869884	0.000579935	0.00377978	0.000276964	0	0	0.0005575	0.000147398	0	0.00281682	5.96176e-05	0.000598936	2.73652e-05	2.74671e-05	0.000743719	0	0.000131318	0	0	0.00147063	0.00243841	0.0386925	0.0145075	0.000263324	0.00302355	0	3.8189e-05	0.00780461	0.000404547	0.000378144	0.00303401	0	0.00118709	0.00226019	0.0422977	0.00151315	0.0641104	0.0340123	0.00980937	0	0	0.0178327	0.0120417	0.0503425	0.000209508
134	0	0	0.000381519	0	0.0985033	0.0475898	0.00768178	7.65783e-05	0.00189153	0.28516	0.00216408	0.000300052	0.00676558	2.61361e-05	0.00824265	0.029971	8.80344e-06	0.00161159	0	0.0602871	0.000600907	0.190337	0.0309416	0.0132144	0.00143282	0.0365902	0.0106229	0.000373621	0.00168702	0.000392666	0.000220351	0.00229553	0	0.00130595	0.00181347	0.0343669	0.00135637	0.0538506	0.0297279	0.00876317	0.000809468	0.000181158	0.0117836	0.0105882	0.00101885	0.00247331
135	1.67249e-05	0.000126203	0.00190886	0.0164132	0.0278847	0.0121027	0.0242392	0	0.00193976	0.0345482	0.000370473	0.00223134	0.0044274	0.00504983	0.00206663	0.00353961	0	0.000346257	0	0.00863572	0.000480806	0.0848932	0.0197917	0.00934474	0.00548199	0.00735099	0.00353377	7.31873e-05	0.000352445	6.18727e-05	7.19377e-05	0.00185809	0.00175759	0.00109914	0.000994867	0.0216639	0.000914257	0.0406745	0.0230059	0.00645343	0.000301675	0.000176977	0.0193816	0.00840142	0.000358624	0.00103191
136	0	6.84821e-05	0.000562968	0.0137873	0.0161817	0.00326202	0	0	0.000142011	0.0157288	0.00057603	0	0.00218814	4.0225e-06	0.000590328	0.00228577	1.4036e-05	0	0	0.00654035	0.000729232	0.045152	0.0387156	0.0126467	0	0.00235319	6.16504e-05	1.39531	0.000625435	0.00013955	1.23379e-05	0.00244715	0	0.0011977	0.00268502	0.039251	0.00082069	0.0820504	0.0402445	0.0103915	1.95863e-05	0.000399279	0.00219593	0.0141508	0.000440095	0.0035332
137	1.88512e-05	0.000269372	0.000563283	0.0115332	0.058534	0.00329098	0.00115023	0	0.000501642	0.0311283	0.000175877	0	0	6.84321e-05	0.000741644	0.00177146	0	1.34299e-05	0	0.00510518	0.000512486	0.00833213	0.0383554	0.0140119	0	0.00380164	0.000104958	0.987539	0.000534414	0.000215947	0.00016413	0.00237011	0	0.00102631	0.00130226	0.0467749	0.000913317	0.0869331	0.0408433	0.0108963	0.000127405	0.00111201	0.00195312	0.0134796	0.000779032	9.85575e-05
138	0.0107179	0.134641	0.001274	0.0106262	0.0608453	0.00198495	0.00236226	0.000147422	0.000670544	0.00320885	0.000396793	0	0	8.51579e-05	0.000437309	0.00153432	0.000317611	0.00680715	0.0088309	0.00272759	0.000449884	0.0202886	0.0488927	0.0375122	0.000749641	0.00139252	0	0.233318	0.000505819	5.51798e-05	7.96432e-05	0.00657885	0	0.00287789	0.00432981	0.0946841	0.00415508	0.0763122	0.0450402	0.020006	0	0.00516529	0.000727258	0.0175015	0.000443058	0.00094306
139	0.000438019	0	0.00718962	0.00312768	0.00533899	0.000138698	0.0129125	0	0.00506492	0	0	0.401978	0.117777	0.0481665	0	0	0.00023608	0.000556189	0	0.000774743	0.00021736	0.00506651	0.00757948	0.00316079	0.00520304	0.000217512	0.0003743	0.00176536	0.000691998	0.00145674	0.00257883	0.00051682	0	0.000541487	0.000263531	0.00760485	0.000366038	0.0132509	0.00801227	0.00203925	0.00246052	0.000460049	0.043185	0.0027287	0.000853266	0.00965396
140	0.000408135	0	0.0181061	0.0109328	0.062273	0.0171022	0.0215385	0.000109926	0.00684819	0.0651655	0.000705524	0.000333187	0.0119352	0.0434721	0.0031394	0.00764981	0	0.000419547	0	0.0195874	0.00047002	0.409502	0.0261955	0.0106873	0.00835082	0.0109593	0.0122933	0.000171865	0.000322502	0.000102407	0.00016786	0.00186569	0	0.00108519	0.00135849	0.0284497	0.0012945	0.045413	0.0248049	0.00719345	0	0.000687285	0.14382	0.00875122	0.000309638	0.0012679
141	0.000368896	0.000126559	0.00649079	0.0214634	0.0238077	0.00758392	0.0145459	0.00014977	0.00310675	0.032555	0.000376996	0	0.0396621	0.0151179	0.00184029	0.00756353	0	0.000229995	0	0.0179391	0.000774504	0.181816	0.0338375	0.0141184	0.00515611	0.00639039	0.00458416	0.000107619	0.000509414	6.80101e-05	9.78901e-05	0.00255479	0	0.00139819	0.00178676	0.0365741	0.00156377	0.0618367	0.0343812	0.00982797	0	0.00025284	0.0712454	0.0124028	0.000643431	0.00152798
142	0	0.000761909	0.000609663	0	0.0623783	0.0408359	0.00324043	2.16242e-05	0.00146934	0.244301	0.000923319	0	0.00513653	6.43085e-05	0.00524365	0.0153987	0	-0.000133207	0	0.0370001	0.000592928	0.13331	0.0362374	0.014205	0	0.0176268	0.00543267	0.00018275	0.000700428	0.00115503	0.00196932	0.00262188	0	0.00139069	0.00195805	0.0388897	0.00158604	0.0618476	0.033624	0.00951693	0.000456284	4.82394e-05	0.0122782	0.0120964	0.000670279	0.00265229
143	0.0192988	0.799924	0.00048384	0.0117785	0.0232388	0.0136348	0.00299791	5.42203e-05	0.000974827	0.0824142	0.025075	0	0.00287993	0	0.00762327	0.00245768	0.000688586	0.00579997	0.00862378	0.00816588	0.000445492	0.11134	0.0135649	0.00544336	0.00182269	0.0185375	0.00173046	0	0.00266011	0.00237894	0.00476167	0.00131534	0	0.000966089	0.00110346	0.0131053	0.000304259	0.0356465	0.0199504	0.00478109	0.000337207	7.30594e-06	0.00150351	0.00655349	0.000605995	0.0155968
144	0	9.60055e-05	0.000576202	0.00663573	0.0338307	0.00560245	0	0	1.06715e-05	0.0206366	8.68117e-05	0.00105312	0	2.37533e-05	0.00122843	0.000584251	0	0	0	0.00400453	0.000473124	0.00451448	0.00891418	0.00997836	0	0.00407845	0	0.427072	0.000349308	2.84967e-05	0	0.00209665	0.000584461	0.000828008	0	0.0189348	0.000113591	0.0569019	0.027978	0.00780959	0	8.36035e-05	0.00141683	0.00876858	0.000610923	0.00162424
145	0.000314362	0	0.0123643	0	0.0401857	0.0142507	0.0122513	0.00528057	0.00412356	0.0566135	0.000369435	0.000247443	0.00518205	0.0338558	0.00295527	0.0184137	1.81591e-05	0.000482186	0	0.0178249	0.000448395	0.102226	0.0381066	0.0250975	0.00634677	0.01102	0.00229344	0.000484272	0.000100249	9.7355e-05	0.000119915	0.00410025	0	0.0022533	0.00308301	0.0691684	0.00244109	0.0541403	0.0314929	0.01325	0	0.00160992	0.0699442	0.0124951	0.000740365	0.00257077
146	0.00483261	0.0360191	0.000742351	0	0.0559752	0.0240217	0.00775175	0.000257831	0.00136133	0.0470739	0.00360943	0	0.00555885	0.000154503	0.00495088	0.012243	0	0.00321554	0	0.012656	0.000439928	0.0954263	0.033174	0.0226888	0.00282943	0.0181799	0.00873166	0	0.000229876	6.01828e-05	7.06067e-05	0.00377907	0	0.00217153	0.00260633	0.0596046	0.00244598	0.0485165	0.0286559	0.0119289	0.000400311	0.000277887	0.00201529	0.0113464	0.000593077	0.000316978
147	0.00198952	0.000321558	0.000539926	0	0.113123	0.0583604	0.00650855	0.00142806	0.00455465	0.0489842	0.00468128	6.06692e-05	0.000647581	0.000146186	0.00597934	0.0104936	0	0.0221828	0	0.0131191	0.000268575	0.0983334	0.0174447	0.024211	0.00352692	0.0303938	0.0212588	0.000116857	0.000301794	0.00018442	0.000145349	0.00389337	0	0.00149952	0.00133791	0.0723238	0.0022889	0.0530781	0.0317045	0.0134258	0.00117881	0.000253312	0.00838065	0.0121767	0.000614067	0.000530501
148	0.0152553	0.187522	0.000701162	0.0110293	0.0609358	0.0206534	0.00372679	0.000373117	0.00110039	0.0352259	0.00614066	0	0.0016083	5.39685e-05	0.0024373	0.00270305	0.000663157	0.00377979	0.00445144	0.00510121	0.000254159	0.0457668	0.0259991	0.0189439	0.0018775	0.0107484	0.00401663	0	0.000370544	6.5859e-05	8.5975e-05	0.00332679	0	0.00143982	0.00229017	0.0484173	0.00235849	0.041213	0.0238279	0.0100582	0	8.44541e-05	0.00220479	0.00930085	0.000357579	0.00801794
149	0.00834487	0.0931733	0.00138313	0.012385	0.0216704	0.00722574	0.00154372	0.0136908	0.00033878	0.02209	0.00284887	0	0.000770085	5.47607e-05	0.00119058	0.00824082	0.000358812	0.00501251	0.00367123	0.00789406	0.00187344	0.019767	0.0694514	0.0520698	0.000450721	0.00479601	0.000500413	0	0.00015295	5.28645e-05	0.00010899	0.00857453	0	0.0104878	0.00537246	0.14685	0.00520312	0.11642	0.0658666	0.0283513	0	0.00010243	0.000589581	0.0258588	0.000512186	0.00404473
150	5.84805e-05	0	0.000394631	0.00628842	0.0242165	0.000664344	0	0	8.65366e-06	0.000736158	8.93173e-06	0	0.00109471	4.51669e-05	0.000158687	0.000909677	0	9.46673e-05	0	0.0016081	0.000939795	0.00499832	0.0173021	0.01258	0	0.000685569	0	0.39625	0.000620482	0.000551598	0.00103645	0.00220093	0	0.0036144	0.000907998	0.0290759	0.000726197	0.0343373	0.0195538	0.00688503	0	0.00179585	0.000125409	0.00722483	0.00146986	0.000369847
151	0	7.02851e-05	0.000668733	0.00748324	0.0199994	0.0100005	0.00115288	0.00193094	5.61385e-05	0.00623977	0	0	0.00170897	0	0.0027856	0.00700815	0	2.58822e-05	0.000565858	0.00641085	0.000494122	0.047847	0.0281385	0.0219699	0	0.00824545	0	0	2.0026e-05	7.79569e-06	1.65894e-05	0.00373363	0	0.00184719	0.00157575	0.0468751	0.00161151	0.0606739	0.03459	0.0122667	5.38972e-05	0	0.000165388	0.0116109	0.000273204	0.000536079
152	6.85764e-05	0.000396902	0.0038758	0.00357984	0.0103704	0.00422955	0.00969523	0	0.00123348	0.0131543	4.05949e-05	0	0.0289396	0.00342078	0.00106071	0.00310814	0	0.000162311	0	0.00747401	0.000548296	0.0636994	0.0126966	0.00806882	0.00322477	0.00353391	0	0	0.000245695	3.78016e-05	2.96121e-06	0.00161761	0	0.00112238	0	0.0188574	0.000373827	0.0438656	0.0229126	0.00615453	0	0	0.0517675	0.00768655	0.000321715	0.001768
153	0	0.00020219	0.0011527	0.0224296	0.0981849	0.0724459	0.00452954	0	0.000528678	0.0818287	0.00024555	0	0.00742981	1.47362e-05	0.00801693	0.00993869	0	0	0	0.0163683	0.000396713	0.260593	0.0109937	0.00472953	0	0.0346207	0.00600149	0.000184992	0.000586001	0.000884214	0.00161302	0.000806697	0	0.00050383	0.000729595	0.012102	0.000506117	0.0252651	0.0131172	0.00342792	0.000652862	0	0.0109781	0.0207001	0.00079867	0.00368205
155	0	3.90247e-05	0.000601603	0.0098597	0.0144259	0.00363969	0.000592069	0.000443923	4.8466e-05	0.024032	0.00019685	0	0.000998954	4.32226e-06	0.000868678	0.0028575	0	4.85263e-05	0	0.00560312	0.00264302	0.0332437	0.0256123	0.0162139	0	0.00284364	0	0.383968	0.000218503	6.9441e-05	3.39714e-05	0.00280706	0	0.00513426	0	0.037621	0.000439391	0.0937515	0.0463545	0.0122426	2.83884e-05	0.000345273	0.00106366	0.0144491	0.000199014	0.00178434
156	0.000168591	0.000329788	0.0182239	0.00311209	0.0224942	0.00759123	0.00787656	0.000625747	0.000214008	0.0104304	0.000411749	0	0.00438442	0.0017982	0.00110189	0.00271147	0	9.86882e-05	0	0.00668482	0.000291518	0.126079	0.0150414	0.00607964	0.00240024	0.00341125	0.00439633	0.000631361	0.000670203	0.000809366	0.00136141	0.00115649	0.0029442	0.000643433	0.000384719	0.0202321	0.000338584	0.027293	0.01623	0.00452982	4.15934e-05	0	0.0127545	0.00692775	0.00096178	0.000718808
157	0.00969764	0.196489	0.000419296	0.0196685	0.00854001	0.00559415	0.00107101	0	6.75588e-05	0.0211151	0.000195471	0	0.000416936	5.55702e-06	0.000627239	0.00303443	7.65119e-05	0.00243981	0.000300148	0.00714085	0.0012623	0.00522978	0.0274824	0.0133713	0	0.00227026	6.98455e-05	0	0.000235969	4.53901e-05	6.05025e-05	0.00217859	0	0.00260642	0	0.041404	0.000422923	0.0768666	0.0361265	0.0098957	2.67678e-05	2.59168e-06	0.00302479	0.0115607	0.000179437	0.00169536
158	0.000439436	0	0.0130576	0.0300258	0.0525982	0.0155179	0.0252289	0	0.00911848	0.150119	0.00055239	0	0.0101306	0.0567865	0.00635658	0.0153077	0	0.000463374	0	0.038473	0.000964139	0.470859	0.051778	0.0161913	0.00853542	0.0198052	0.00799552	0	0.00203309	0.000235955	0.000185517	0.00320413	0	0.00164341	0.00189234	0.0448947	0.00146059	0.100261	0.0503028	0.0129175	0.000698356	0.000717368	0.239069	0.0176336	0.00150412	0.00364841
159	7.82519e-05	0.000416785	0.000767577	0.00963559	0.0158096	0.00302885	0.000987096	0.0045341	0.000216743	0.0219168	0.000429022	0	0.00202843	9.81254e-05	0.00145755	0.00418641	0	0.000104834	0	0.00808876	0.00135183	0.0606815	0.0547579	0.0188528	0	0.00447711	7.1759e-05	1.48285	0.000310482	0.000625122	0.00109157	0.00333162	0	0.00266382	0.0016919	0.0608502	0.00105899	0.107952	0.0533585	0.0142124	3.64669e-05	0.000273283	0.00186881	0.0183498	0.00116368	0.00159704
160	5.84042e-05	0.000587473	0.000862834	0	0.103115	0.0652608	0.00542601	0.000872643	0.00185332	0.0619889	0.000658276	0	0.00460317	5.35094e-05	0.00584439	0.0120146	0	4.86918e-05	0	0.0114815	0.000388557	0.0779725	0.0433819	0.0317281	0.00106804	0.024818	0.0138139	0	0.000177953	0.000112548	8.52745e-05	0.00551443	0	0.00205303	0.00337692	0.0809894	0.00321925	0.0655199	0.0393398	0.017092	0.00110472	0	0.0038742	0.0158067	0.000455868	0.000820871
162	0.000446731	0	0.0010747	0	0.0380384	0.0197484	0.0111682	0.00234277	0.00129087	0.0577602	0.00054463	0.0114224	0.00426281	0.00110786	0.0033021	0.0175812	0.000533591	0.000520159	0	0.0186726	0.000292066	0.0890839	0.0436684	0.0297627	0.0084223	0.0103484	0.00335666	0.000482985	0.000278503	9.86703e-05	0.000191744	0.00496347	0	0.00185222	0.00289512	0.0816741	0.00321504	0.0615572	0.0369831	0.0156247	0	0.00140225	0.00299856	0.0147715	0.000738593	0.0585062
163	4.93196e-05	3.36038e-05	0.00102552	0	0.0781749	0.011932	0.00212088	0.000719019	0.000570053	0.0215369	0.000299646	0	0.000287909	1.71922e-05	0.0011412	0.00491338	0	9.40148e-05	0	0.00489783	0.00107745	0.00867916	0.0363193	0.034328	0	0.009505	0.000955681	0.245179	0.000134124	7.75999e-05	3.26506e-05	0.00567139	0	0.00627968	0.00378029	0.0837932	0.00340058	0.0697619	0.0414996	0.0177691	0.00034099	0.00130816	0.00281961	0.0136588	0.000268863	0.00260052
164	0.0191691	0.22787	0.00159866	0	0.043982	0.0173164	0.00323624	0.000118075	0.00047772	0.039024	0.00834463	0	0.00264295	5.06543e-05	0.00288847	0.00991186	0.00096894	0.00394361	0.00967935	0.0108142	0.000414633	0.04649	0.048386	0.0320004	0.00164806	0.00974728	0.00204136	7.71836e-05	0.000191699	3.83985e-05	6.6543e-05	0.00519365	0	0.00220466	0.00361988	0.0934918	0.00336967	0.0663501	0.0383409	0.016605	0	0.000280689	0.00265649	0.0157757	0.000404065	0.00803659
165	7.59522e-05	0.00133464	0.000683203	0.0123073	0.0560999	0.00947547	0.00216886	0	0.000441319	0.0349293	0.000561364	0.000103066	0.000977822	8.87227e-05	0.00182923	0.00871539	0	0.000139284	0	0.0100383	0.000322061	0.0184662	0.0214656	0.0217883	0	0.00855519	0.000468615	0.258308	0.00081486	8.90114e-05	0.000106271	0.00381309	0	0.00177248	0.00231935	0.0524511	0.00234138	0.0443221	0.0262112	0.0113252	0.000191684	0.00434072	0.000671979	0.00921697	0.000616266	0.00323921
166	0.000119141	0	0.00113535	0.0127566	0.0441874	0.000938399	0.00146271	0.000316255	0.000448048	0.00215307	0.000230423	0.00026918	0.000137186	0.00237216	0.000203636	0.0016237	0	0.000202622	0	0.00215919	0.00076078	0.00436759	0.0311572	0.0344321	0	0.000909539	0	0.267868	0.000236125	8.08369e-05	3.85092e-05	0.00569115	0	0.00253916	0.0034675	0.0902672	0.00359054	0.0704058	0.0408589	0.0178466	1.33498e-05	0.00401582	0.0100292	0.0146229	0.000363756	0.000900194
167	0.000103592	0.000575836	0.00158865	0.00690804	0.0540272	0.000549783	0.00119956	0.00311463	0.000608536	0.00210725	0.000103647	0.00027795	0.00265425	0.00272326	0.000108313	0.000818643	0	0.000189202	0	0.00152801	0.000612844	0.00444873	0.10123	0.0544072	0	0.000583148	0	0.249914	0.000233954	9.84663e-05	8.46287e-05	0.00903473	0	0.00347486	0.00492532	0.147673	0.00547615	0.113621	0.0657375	0.0283611	2.61381e-05	0.00442471	0.00778084	0.0260056	0.000543647	0.000647804
168	0.000348744	0	0.000647014	0.0115941	0.0385492	0.00535026	0.00145279	6.13357e-05	0.000183065	0.0124877	0.000304413	0	0	5.85962e-05	0.000727209	0.00457145	0	7.44846e-05	0	0.00460081	0.000218673	0.00355418	0.0257882	0.0228307	0	0.00280379	0.000166565	0.177519	0.000194356	0.000826115	0.00130509	0.00392186	0	0.00140681	0.00265718	0.0519281	0.00200673	0.0461883	0.0274043	0.011866	0.000122733	0.00263007	0.00123627	0.0108595	0.000708834	0.00113785
169	0.0126664	0.148137	0.000936848	0.0118689	0.140757	0.00163238	0.00276525	0.000134317	0.00104143	0.00248104	5.50823e-05	0	0.00199126	0.000364627	0.000269051	0.000804828	0.000774106	0.00534902	0.00789134	0.00215171	0.000304567	0.00354137	0.0387375	0.0297446	0	0.00389831	0	0.296056	0.000508654	0.00135557	0.0023493	0.0051968	0	0.00193392	0.00357268	0.0767212	0.00317985	0.0587014	0.0346314	0.0154443	6.7749e-05	0.00598839	0.00201263	0.014384	0.000593439	0.000772452
170	0.000461388	0.000409218	0.00103938	0	0.0332796	0.0137824	0.0121202	0.00248442	0.000993526	0.0482188	0.000414695	0.00239454	0.0047613	0.000727385	0.00294757	0.0148163	0.000286675	0.000431906	0	0.0157232	0.000386678	0.0740747	0.0492706	0.0330207	0.0067576	0.00935725	0.00261542	0.00124467	0.000221305	0.000102626	0.000172648	0.00551181	0	0.00248626	0.00377931	0.091538	0.00345007	0.0648531	0.0387444	0.0173858	0	0.00111306	0.00173207	0.0160926	0.000700219	0.0281485
171	2.13921e-05	0	0.00120841	0	0.0833638	0.0479951	0.00756878	0.000423924	0.00132617	0.0572635	0.000733949	0	0.00543851	1.71371e-05	0.00726637	0.0243076	0	0.000306973	0	0.0182769	0.00046257	0.0635975	0.0520325	0.0382131	0.00233483	0.024016	0.0124924	5.64508e-05	0.000338209	0.000134228	0.00011637	0.00650485	0	0.00267364	0.00453339	0.102527	0.0040766	0.075483	0.0455082	0.0200824	0.00103419	0.000121455	0.00556144	0.0184565	0.000363986	0.00149913
172	5.55511e-05	0	0.000746009	0.00461043	0.00706967	0.000205526	0.00106468	0.000845355	0.000356477	0.000920972	0	2.47202e-05	0	5.39718e-06	6.29683e-05	0.000561052	0	0.000115264	0	0.000646465	0.000328701	0.00354424	0.0320082	0.0237536	0.000587446	0.000308806	0	0.254998	0.000278059	0.000470499	0.000779141	0.00417269	0	0.00197023	0.00268029	0.0642204	0.00240655	0.0465156	0.0275162	0.0124248	3.51643e-05	0.000370957	0.000305647	0.00970226	0.000155197	0.000867409
173	0.0150841	0.313396	0.00144189	0.00879716	0.0410917	0.0121869	0.00138461	0	0.00047395	0.0538605	0.0144916	0	0.00318139	4.04139e-05	0.00286413	0.00369887	0.000116812	0.00208034	0.000483206	0.00985285	0.00111382	0.081302	0.0603363	0.0566161	0	0.00877012	0.00202561	0	0.000680066	6.73e-05	0.000201826	0.00789061	0	0.00229526	0	0.22527	0.00214126	0.2896	0.130676	0.0388594	6.66484e-05	0	0.00494417	0.0414643	0.000918044	0.0132157
174	0.00842516	0.00053125	0.000697387	0.0132577	0.0654454	0.0212751	0.00609874	0	0.00200476	0.254079	0.0838839	0	0.00710134	1.96281e-05	0.00315336	0.00562635	0	0.0792515	0.00412106	0.0190958	0.00279828	0.332532	0.0585128	0.0302623	0.00310887	0.0120222	0.00646652	0.00283869	0.00107229	0.00173498	0.00308685	0.00436576	0	0.00565136	0	0.116711	0.00153799	0.158112	0.0717394	0.021304	0.000281327	0.000139562	0.00963166	0.0269969	0.0020368	0.00221739
175	0.000156558	0.000648649	0.000451978	0.0120023	0.28128	0.000877574	0.000958111	0	0.00111493	0.00149628	4.80691e-05	0.0657228	0	0.00116405	0.000265474	0.000507221	2.69955e-05	0.000165546	0	0.00239525	0.000498991	0.0148691	0.0158365	0.0110156	0	0.00257977	3.39023e-05	0.925061	0.000845674	8.49783e-05	9.2424e-06	0.00208292	0	0.000992126	0.00226372	0.0341087	0.000819139	0.0620817	0.0322227	0.00861438	0.000376373	0.00152592	0.101955	0.00972105	0.00105126	0.00215719
176	0.0080158	0.156268	0.000587224	0.000236654	0.0390341	0.00073121	0.000871329	0.000116904	0.000110603	0.000367027	0.00115576	0	0	0.000191128	0.000305537	0.000285001	0.00015231	0.00239524	0.000523603	0.00112666	0.000665419	0.00448465	0.0335239	0.0108115	0	0.000625977	0	0.596149	0.000515951	0.00156464	0.00352128	0.00202485	0	0.0012457	0.00136613	0.0359051	0.000797252	0.0642016	0.0323464	0.00857024	0	0.00148404	0.00240615	0.0105956	0.000104245	0.0005812
177	4.31465e-05	0.000171055	0.000653011	0.00875906	0.0530785	0.0330011	0.00305493	0	0.000739975	0.214321	0.000629796	0	0.00430005	1.864e-06	0.00733496	0.011254	9.77877e-06	0	0	0.0258847	0.00179285	0.145767	0.0428974	0.0147505	0	0.0272768	0.00324849	0	0.00030892	4.48991e-05	0	0.00246724	0	0.00325221	0.000206536	0.0511536	0.00082723	0.0948841	0.0447546	0.0117421	0.000425695	1.60962e-05	0.00648697	0.0143503	0.000459017	0.000971133
178	0	0.000341109	0.000768739	0.00543422	0.0184359	0.00317464	0.000769434	0.00209232	0.000164436	0.0242558	4.76291e-05	0	0	0	0.000612035	0.00089111	0	0	4.83734e-05	0.0027493	0.00302274	0.00672963	0.0541352	0.0228002	0	0.00378818	2.65758e-05	0.96237	0.000802714	0.00133345	0.0025335	0.00388346	0	0.00571167	0	0.0741315	0.00104035	0.138323	0.0642825	0.0179059	1.43238e-05	0.000400537	0.00121643	0.020156	0.000986994	0.000621333
179	0	0	0.00157838	0.0237618	0.0851678	0.0360829	0.00441741	0	0.00122901	0.229392	0.000715913	0	0.00712334	2.78332e-05	0.00546236	0.0149423	0	0	0	0.0358065	0.00405171	0.37042	0.0276823	0.0638111	0	0.0216624	0.00861808	0.000501954	0.000564225	0.00175889	0.00311044	0.00757004	0	0.0077749	0	0.270946	0.00200596	0.361777	0.153348	0.0440262	0.000434277	4.95047e-05	0.0162216	0.0476638	0.000816777	0.00325913
181	0.0265644	1.26651	0.00102115	0.0176451	0.251526	0.00477643	0.0037722	0.00221829	0.00126936	0.422047	0.00096724	0	0.00104752	0.000148463	0.00158786	0.00235183	0	0.00580833	0.0135952	0.016944	0.000912868	0.0347772	0.0707475	0.0303309	0	0.00665807	0	9.01866e-05	0.00147069	0.00631719	0.0121874	0.00458669	0	0.00172903	0	0.124181	0.00157711	0.189162	0.0850666	0.0230994	0.000111346	6.10852e-05	0.00379494	0.0288688	0	0.00486268
182	0.0173592	0.495429	0.00120523	0.0179014	0.066391	0.0166545	0.00233772	0.000210447	0.00167904	0.129958	0.0461433	0	0.00399355	7.4561e-05	0.00251455	0.00398451	0.000444069	0.00521917	0.00468751	0.0126859	0.00302896	0.134156	0.0732142	0.0345657	0	0.0113682	0.00435911	0.000315981	0.000889987	4.049e-05	8.97302e-05	0.00503963	0	0.00577503	0.00096914	0.14384	0.00182315	0.204848	0.0923267	0.0257056	0.00020537	1.51892e-05	0.00926298	0.0309686	0.00107921	0.0116846
184	0.0119062	0.224072	0.00117557	0.0136482	0.0410289	0.0152278	0.00232081	0	0.00122867	0.0536149	0.00502392	0	0.00743098	6.43453e-05	0.00367478	0.00397145	0.000816257	0.0158113	0.00791507	0.0143558	0.000417456	0.226131	0.0166466	0.00804524	0.00181074	0.0102642	0.00572807	0	0.00103146	9.29204e-05	9.22921e-05	0.00155086	0	0.0010009	0.000723898	0.0173403	0.000856811	0.0349981	0.0201096	0.0055784	0	8.23065e-05	0.0036356	0.0072692	0.00119396	0.00970322
185	0.00014813	0.0017387	0.00046156	0	0.04809	0.000845929	0.00101434	0	1.77367e-05	0	0	0	0	0	0.000297257	0.000651958	0	0.000117854	0	0.00250827	0.000560063	0.00592284	0.00183148	0.00734016	0	0.000601899	0	0.474348	0.00171844	0.00141784	0.00247214	0.00164686	0	0.000880731	0	0.014818	0	0.0416045	0.0233568	0.00613123	0	0.00120643	0.00781605	0.00828175	0.00032605	0.00011018
186	3.25986e-05	2.35983e-05	0.000620681	0	0.113486	0.0705632	0.00760068	0.00232848	0.00184957	0.0693512	0.00121576	0	0.00540353	4.67176e-05	0.0100434	0.0144423	0	0.000228199	0	0.0138726	0.000332357	0.0933539	0.0408913	0.0274579	0.00316949	0.0369766	0.0175997	0	0.000288284	7.66994e-05	9.89452e-05	0.00452267	0	0.00170314	0.00319711	0.0733701	0.00283624	0.0623624	0.0348476	0.0147943	0.00140576	7.26381e-05	0.00713998	0.0137554	0.000570613	0.00195243
187	4.71766e-05	0.000927042	0.000518033	0	0.0758944	0.044537	0.0084857	0.000292224	0.00160495	0.128062	0.000947019	0	0.00362688	1.06712e-05	0.00686932	0.0379466	0	0.000906403	0	0.0376915	0.000259727	0.0664462	0.0245872	0.0170759	0.00235701	0.0293337	0.0063282	0.00119459	0.000592036	5.24417e-05	0.000147575	0.00293317	0	0.00155123	0.00199511	0.0467982	0.0017576	0.0330608	0.0198983	0.00905848	0.000245599	0.000371071	0.00393351	0.00828159	0.00045739	0.000158298
188	0.000386672	0.000163527	0.00360254	0	0.0227639	0.0128325	0.00495713	0	0.000927321	0.0389193	0	0.32703	0	0.00647586	0.00183515	0.00858295	0.000385278	0.000544644	0	0.00860896	0.000245798	0.00440737	0.0200094	0.0145528	0.00161594	0.0062882	0.00108752	0.000820732	0.000433895	0.000166195	2.276e-05	0.00253383	0.00360778	0.00136017	0.00192012	0.0370383	0.00191341	0.0283769	0.0169604	0.00757626	0.00463887	0.000106211	0.0197774	0.00697987	0.000371904	0.0198201
189	0.0155326	0.418417	0.00156023	0.0157865	0.0330313	0.00136522	0.00777562	0.00973151	0.00594203	0.00383947	0.0031927	0	0.00543133	0.000282202	0.000292623	0.00121372	0.000151402	0.0052422	0.004159	0.00764276	0.00184287	0.141134	0.100286	0.059411	0.00407557	0.000778314	0	0.00118071	0.000229616	9.10094e-05	7.21619e-05	0.00820216	0	0.0037073	0	0.239737	0.00295755	0.318749	0.146763	0.0416996	0	0.000118152	0.00332332	0.0471747	0.00367493	0.000901208
190	0.00764861	0.233619	0.00193249	0.00715839	0.0304883	0.00110883	0.00126469	0	5.14394e-05	0.00172302	0.000470065	0	0	0.000125883	6.78096e-05	0.000244381	0.00047538	0.00288319	0.00703226	0.00208579	0.00223806	0.00501241	0.0680725	0.0842309	0	0.00129105	0	1.46864	0.00124174	8.76795e-05	0.000125328	0.0103096	0	0.00432217	0	0.324164	0.00363131	0.418287	0.186761	0.0558134	1.23331e-05	0.00444675	0.00201002	0.0589656	0.00190632	0.00112561
191	0.0229927	0.665288	0.0023455	0.00322312	0.021098	0.00163875	0.00189522	0.00030859	0.00124504	0	0.00161938	0.77059	0	0.0198757	0.000411712	0	0.0011456	0.00390322	0.00747068	0.00222612	0.00469813	0.030305	0.0752975	0.0267797	0.00109188	0.000995896	0	0.00212825	0.000351932	0.000149255	0.000170778	0.00463111	0	0.0088596	0.00228108	0.0866476	0.00164112	0.156012	0.0750129	0.020067	0.000179769	0.000256827	0.0366411	0.0251727	0.00184183	0.00220109
192	0.0222077	0.838504	0.00155809	0.0181252	0.0715303	0.0249855	0.00160968	0.00109391	0.000252768	0.102904	0.0477143	0	0.00594523	0.000152208	0.00290839	0.00583186	0.000764663	0.00989553	0.0151255	0.0204099	0.0010061	0.170452	0.0758846	0.0248575	0	0.0100016	0.00170396	0	0.00126658	0.0010774	0.00177905	0.00428313	0	0.00218678	0.00259086	0.082666	0.00196895	0.143984	0.0695861	0.0187137	0	0.000175532	0.0154872	0.0244176	0.00124397	0.0228786
193	0.00486397	0.0705601	0.000554568	0	0.0336938	0.000542282	0.000729108	0.00163518	3.60442e-05	0	0.00259746	0.00033585	0	3.91544e-05	8.79421e-05	0.000171103	0	0.00137014	0	0.000643262	0.00199041	0.00467944	0.0284528	0.013026	0	0.000799608	0	0.534551	0.000276039	6.44007e-05	1.70424e-05	0.0023893	0.00103813	0.0038034	0.00031545	0.0383553	0.000665074	0.0760882	0.0387144	0.010066	0	0.000681412	0.000744201	0.0120703	0.000425524	0.000136892
194	0	0	0.0006352	0.0173548	0.0238947	0.00571133	0.00114537	9.76169e-05	0.000368792	0.0276836	0.000653478	0	0.000665105	3.15403e-05	0.00223351	0.00339308	9.39813e-06	0	0	0.00714867	0.00112019	0.018704	0.0139064	0.0164573	0	0.00829738	0.00056522	0.972065	0.000324885	0.000120155	0.000101084	0.00298375	0.00337379	0.00205925	0.00164936	0.0515254	0.00074001	0.0966858	0.0479288	0.0130007	0.000140297	0.000798041	0.00180094	0.015992	0.00213328	0.00570632
195	0.026917	0.983716	0.000678105	0.0256634	0.112124	0.00176475	0.0070875	0.000802746	0.0243273	0.0116663	0.00314986	0.00022175	0.00173882	0.000686771	0.000243261	0.00372193	0	0.00289596	0.00853943	0.0102876	0.000632023	0.630619	0.0543124	0.0214367	0.00278332	0.00749397	0	0.000187778	0.00229233	0.0022274	0.0044085	0.00349372	0	0.00136441	0.00110378	0.0742821	0.00118637	0.116332	0.0550771	0.0154176	0	4.39143e-05	0.00343961	0.0191985	0.00103213	0.00977057
196	0.0224811	0.671804	0.00119133	0.0199587	0.0540856	0.0203101	0.0031222	0	0.0018412	0.140308	0.0063493	0	0.00719253	1.56403e-05	0.00362925	0.00593205	0.00121175	0.0187325	0.00527362	0.023053	0.00126331	0.286553	0.0851762	0.0278748	0.00163896	0.0126791	0.00394107	0	0.000171474	0	0	0.00517915	0	0.00256514	0.00238791	0.0806008	0.00214689	0.182465	0.0878647	0.0225356	0.000180182	6.26903e-05	0.00475891	0.027855	0.000199245	0.0139309
197	0.000137326	0.000186752	0.00156111	0.0243438	0.283019	0.0994266	0.00974038	7.17138e-05	0.00278288	0.317126	0.00200483	0	0.0249923	8.04814e-05	0.00877423	0.0203307	0	0.000261735	0	0.068833	0.00117077	1.15375	0.0849758	0.021922	0.00328281	0.0389506	0.0409698	0.000872281	0.00165463	0.00340743	0.00577756	0.00416789	0	0.00213099	0.00336389	0.0760966	0.00195807	0.138095	0.0686213	0.0177853	0.0013825	0.000112057	0.0938779	0.0251056	0.00190421	0.0134646
198	0.000896606	0	0.000579904	0.0174931	0.128078	0.0964584	0.00336224	0.000158538	0.000824364	0.480676	0.00133879	0	0.0032232	0	0.00886059	0.0281584	0	0.0001275	0	0.0757916	0.00281821	0.0515441	0.070417	0.0178398	0	0.0379511	0.00240812	0.000793506	0.00133144	0.000860465	0.00037841	0.00329025	0	0.00551616	0.00147686	0.0637719	0.00156224	0.115236	0.0572117	0.0151921	0.000346023	7.42637e-05	0.111361	0.0209165	0.00255659	0.0172857
200	0.016333	0.525708	0.00140653	0.0201621	0.0415645	0.016908	0.002726	0	0.00191017	0.0846366	0.0150179	0	0.00905126	3.67732e-05	0.00201898	0.00524881	0.000795301	0.0165821	0.00814257	0.0207802	0.000597248	0.381635	0.0276534	0.00802785	0.00185347	0.00688882	0.00958918	0	0.000520086	0.000510113	0.000264903	0.00170394	0	0.00123386	0.000602338	0.0219004	0.000681424	0.0522685	0.0287974	0.00721892	0	2.67062e-05	0.00767987	0.0106586	0.0022953	0.0145708
201	0.0186642	0.400668	0.00141782	0.0187418	0.048961	0.0173459	0.00295023	0.000176754	0.00333882	0.0896641	0.0139386	0	0.0101567	3.21145e-05	0.00193347	0.00525272	0.00075642	0.017046	0.00582687	0.0270316	0.000607816	0.382633	0.025336	0.00751164	0.00293355	0.00649179	0.00986877	0	0.00080485	0.000406229	0.000314097	0.0017123	0	0.00128321	0.00152022	0.0206432	0.000543952	0.0484044	0.0273133	0.0068398	0.000283744	9.01735e-05	0.0129881	0.0103067	0.00265795	0.017902
204	0.0111373	0.229281	0.000285234	0.0115766	0.0218258	0.00852948	0.00269288	0.000151977	0	0.0418688	0.0101641	0	0.00220852	0	0.00243545	0.00578156	0	0.00312999	0	0.0147563	0.000398852	0.0894245	0.0100503	0.00754575	0	0.00727863	0	0	0.000762174	4.61243e-05	1.99957e-06	0.00153007	0	0.0007911	0	0.0146508	0.000340229	0.0444789	0.023387	0.00602396	5.09404e-05	0	0.00125372	0.00742452	0.000600714	0.00471323
205	0.00238758	0.00468173	0.00103957	0	0.0116551	0.000744903	0.0141798	0	0.00479266	0	0.0007318	0.00106972	0	0.0162194	6.64396e-05	0.00238908	0	0.0141116	0	0.00368354	0.00109272	0.168364	0.0546247	0.0277697	0.00693623	0.000439228	0	0.000110618	0.000379994	0.000123637	2.16097e-05	0.00477347	0	0.00212615	0	0.0729143	0.00133618	0.164322	0.0778887	0.0212245	0	0.000144341	0.118537	0.0249325	0.000239663	0.00365205
206	0	0	0.000225615	0	0.0334215	0.0244318	0.00249598	9.59662e-05	0.000897049	0.195428	0	0	0.00260411	1.24563e-05	0.00518946	0.0290539	0	0.00043947	0	0.0541167	0.000494675	0.0510789	0.0181728	0.00823364	0	0.0176064	0.000417713	0	0.000334092	8.10378e-05	0.000110456	0.00161235	0.00224885	0.00105455	0.000939396	0.0204735	0.000742114	0.0350638	0.0202406	0.00579535	0.000178824	0.000222984	0.0059539	0.00729148	0.000804643	0.00273045
207	0	0	0.00120675	0.0109042	0.16323	0.11358	0.00532403	0	0.0013071	0.25316	0.000966078	0	0.00793951	2.20401e-05	0.0143393	0.00759044	0	0	0	0.0240047	0.000534201	0.266545	0.015769	0.0052941	0	0.0419674	0.0117714	0	0.00384148	0.0036084	0.00678263	0.00133571	0	0.000842156	0.00141474	0.0132223	0.000414455	0.0363438	0.0201943	0.00469775	0.000944403	0	0.0312032	0.00672973	0.00141614	0.0053987
209	7.83687e-06	0.000104702	0.00118956	0.037914	0.0584919	0.0330673	0.00453061	0.00173936	0.000574117	0.0651394	0.000589332	0	0.00643313	3.72635e-05	0.0222813	0.0189124	0	0	0	0.029437	0.00127167	0.16511	0.0417767	0.0201101	0	0.0588704	0.0027243	0	0.00116918	0.00122902	0.00182535	0.00393765	0	0.00227254	0	0.0535531	0.00126054	0.116407	0.0579516	0.0153498	0.000744851	0	0.00752536	0.0187186	0.000517397	0.00336863
210	8.97015e-05	2.19544e-05	0.00141482	0.0137556	0.0982619	0.0485806	0.00405272	4.75008e-05	0.00015415	0.061812	0	0	0.0102642	0	0.00573244	0.00693741	0	4.4199e-05	0	0.0230766	0.000673654	0.382005	0.0174347	0.0100274	0	0.0212051	0.00240732	0	0.00120242	0.000202987	4.10383e-05	0.0020653	0	0.00117503	0	0.024148	0	0.0563959	0.0306484	0.00821812	0.000277002	0	0.0130212	0.0107906	0.00174138	0.0014963
211	0.0155311	0.396541	0.000287692	0.00350925	0.0244651	0.00201717	0.0021367	6.11239e-05	0.0019358	0.00264693	0.00406139	0	0.00038627	8.82335e-05	0.000274318	0.000849342	0.0010223	0.00522883	0.0113485	0.00472778	0.000430537	0.117419	0.0181657	0.00813648	0.00159777	0.0010961	0	0	0.000346997	4.9353e-05	4.48393e-05	0.00158396	0	0.001108	0.000739233	0.0200285	0.000565275	0.0354168	0.0201957	0.00574762	0	7.59428e-05	0.00249886	0.00732318	0.000331666	0.0011617
212	0.0121583	0.235564	0.000282472	0.00169952	0.0108619	0.00108206	0	0	0	0.00189799	0.000149276	5.51825e-05	0.000170374	0.000112539	0.000122867	0.00115912	0.000216186	0.00211576	0.00289596	0.00256155	0.000296655	0.0161707	0.00860711	0.00509884	0	0.000603698	0	0.747844	0.000433269	0.000166064	0.000136071	0.00100059	0	0.000682435	0.000741714	0.0109289	0.000366877	0.0208367	0.0122033	0.00332744	0	0.00119578	0.0013738	0.00430688	0.000495308	0.000369737
213	0.00678462	0.000797669	0.00239709	0.0375337	0.0782489	0	0.141715	0.000217429	0.0252731	0.013149	0.00486788	0	0.0018767	0.109997	0.000636261	0.00907465	0	0.0806731	0	0.00951332	0.000644144	0.656154	0.026906	0.0101844	0.0240556	0.00735027	0	0	0.0011633	0.000143985	0.00029671	0.00171958	0	0.00139787	0.0014788	0.0273005	0.00120227	0.045058	0.0248937	0.00663215	0	0.0041274	0.347573	0.00743603	0.00203352	0.00954379
214	0	0	0.000665524	0	0.0646299	0.0336679	0.00548336	0.000349478	0.00137473	0.318462	0.00264113	0	0.00499546	0.000213711	0.0424549	0.0307962	0	0	0	0.0361595	0.00203923	0.221132	0.0516442	0.0164694	0	0.107221	0.00149317	0	0.000758709	0.000954133	0.00196663	0.00327664	0.00366318	0.00326871	0.00251508	0.0483632	0.00118262	0.0998364	0.0533507	0.0134868	0.00128679	0.000196192	0.0018983	0.0165468	0.00177935	0.00183105
215	0.000146944	0	0.0120189	0.0138046	0.032331	0.0125749	0.0115397	0.000536787	0.00297393	0.0411461	0.000102398	0	0.00286973	0.00761594	0.00149483	0.00656053	0	0.00023064	0	0.00876531	0.000369406	0.0559876	0.0332339	0.0217759	0.00468303	0.00603798	0.00595057	2.23383e-06	0.000158787	9.93778e-05	0.000221793	0.0037668	0	0.00177562	0.00269633	0.0611405	0.00262869	0.0469766	0.027755	0.0116618	0.000360679	6.13322e-05	0.0189779	0.0108605	6.75806e-05	0.000169161
216	0.0318511	0.449093	0.000591155	0	0.0409791	0.00255032	0.00523797	0.00488461	0.00149945	0.00104984	0.000224308	0	0	1.67678e-05	0.000175007	0.00117253	0.00213156	0.0154141	0.0201335	0.00185385	0.000283412	0.00748615	0.0321987	0.0214053	0.00328954	0.00521184	0	0.00030151	0.000217606	0.000538172	0.000845911	0.00377281	0.00224794	0.00148685	0.00279158	0.0584393	0.0021434	0.0470994	0.0270798	0.0116482	0.000143142	1.67286e-05	0.00350717	0.0108783	0.000555846	0.000738844
217	9.94132e-05	0.000441268	0.000791648	0	0.0366883	0.000745017	0.00145357	0.000613682	0.000809709	0.00236993	5.21718e-05	0.000173768	8.45755e-05	0.00245909	0.00022257	0.00120194	0	0.000199247	0	0.00197425	0.000406193	0.0299996	0.0798638	0.0243005	0.00134032	0.000912918	0	0.21052	0.000382225	3.77645e-05	6.94453e-05	0.00420812	0	0.00227577	0.00291556	0.0714431	0.00250133	0.052146	0.0299071	0.01304	0	0.00313376	0.00771039	0.0116861	0.000331844	0.000661154
218	0.000267506	0	0.0469781	0	0.0325286	0.0154044	0.01574	0.000211161	0.00170095	0.0307856	0.000269467	0.000187072	0.00451024	0.0133463	0.00178446	0.0085606	1.6021e-06	0.00032878	0	0.00973881	0.000312084	0.0522094	0.0301026	0.0185147	0.00643076	0.00746979	0.00176132	5.38974e-05	0.000246702	9.00911e-05	0.000168149	0.00331001	0	0.00179808	0.00212193	0.0556918	0.00195985	0.0392547	0.0221267	0.0100185	0	0.00188775	0.00200262	0.00910594	0.000726947	0.00233713
219	0	0	0.000345575	0.00881688	0.0263389	0.00380173	0.000844218	0	0.000444138	0.0290019	0.000232302	0	0.00120147	5.58655e-05	0.000637781	0.00240748	0	0	0	0.00522211	0.000478358	0.0323655	0.0214232	0.00776305	0	0.00271045	0.000608814	0.537213	0.000468298	8.13343e-05	4.42373e-05	0.0015637	0.00225175	0.000858262	0.00201797	0.0234701	0.000161238	0.0467575	0.0223233	0.0063794	9.44738e-05	0.000737524	0.00282896	0.00889621	0.000436506	0.00150098
220	0.0128886	0.211505	0.000761362	0.0038652	0.0488285	0.00120282	0.00508314	0	0.000131471	0.00100613	8.39766e-05	0	0	5.05186e-05	0.000215922	0.00104974	0	0.00927585	0.0036603	0.000971632	0.000801391	0.00314285	0.0383087	0.0253032	0.00180684	0.00127742	0	0.420285	0.000476104	4.28816e-05	3.00885e-06	0.00405268	0	0.00283251	0.00239961	0.0663755	0.00200757	0.0701435	0.0386275	0.0140365	0.000127801	0.00130345	0.000524597	0.0134014	0.00061953	0.000226861
221	0.000240679	4.395e-05	0.00327114	0	0.033342	0.0217442	0.00435853	0.000517584	0.000888417	0.0342325	0	0.325713	0	0.00512117	0.00282816	0.00401236	0.000321098	0.000533964	0	0.00435675	0.000296696	0.00510731	0.0253073	0.0170552	0.00148755	0.0119127	0.00163867	0.00121993	0.000265511	0.000163173	8.65225e-05	0.00312176	0.00349018	0.00163927	0.00235294	0.047767	0.00230205	0.0348463	0.0206492	0.0091138	0.0114768	8.06069e-05	0.0214572	0.00860137	0.000593348	0.00551618
222	3.59139e-05	0.000233766	0.00107797	0.0116083	0.0498294	0.00951969	0.00146635	0	0.000284338	0.0136619	0.000268639	0	0.000618805	3.54058e-05	0.00178513	0.00122096	0	9.58038e-05	0	0.00179002	0.000832408	0.0214063	0.0501695	0.033822	0	0.00740799	0.000936268	0.291163	0.0003981	7.67977e-05	2.797e-05	0.00537337	0	0.00302113	0.00342975	0.0886634	0.0026242	0.0976134	0.052281	0.0187447	0.000201436	0.000899381	0.000746286	0.010021	0.000553239	0.000496462
223	2.42759e-05	0	0.00149084	0.0172992	0.0505156	0.00144961	0.00163058	0.00654059	0.000978433	0.0403351	7.49678e-05	0	0	2.49387e-05	0.000566452	0.00159509	0	0.000116522	0	0.00309923	0.00111482	0.00784642	0.0496655	0.0661008	0	0.00472424	0	0.370044	0.000364783	5.89974e-05	5.35542e-05	0.00926017	0	0.00398914	0.00149875	0.182453	0.00456908	0.188599	0.100412	0.0378314	8.16117e-05	0.000876879	0.00127498	0.0345076	0.000474056	0.000162787
224	0.0369036	1.16413	0.00085742	0.00202979	0.0575883	0.00193832	0.00248273	0	0.000775923	0	0.00880905	0	0	7.42695e-05	7.66753e-05	0.000591087	0.0012311	0.00362771	0.00566622	0.00264208	0.00100361	0.0194826	0.0640544	0.0253291	0	0.00242369	0	1.33091e-05	0.000477033	0	0	0.00435981	0	0.00225209	0.00288932	0.0729706	0.00113855	0.129798	0.0662101	0.0183035	0	0	0.00253011	0.0222211	0.0014827	0.00375343
225	0	0	0.000408138	0.0151687	0.0283818	0.0189602	0.00125967	0.00148192	0.000597634	0.0335411	0	0	0.00239045	0	0.00520838	0.00611495	0	0	0	0.00807716	0.000459914	0.0802626	0.0221945	0.00752828	0	0.0145042	0.00141794	8.08714e-05	0.0004781	0.00017501	9.13084e-05	0.00160089	0	0.000843622	0.000681445	0.0204048	0.000147082	0.0474276	0.0250115	0.00646231	0.000252152	0	0.00258293	0.00909532	0.00090788	0.000908348
226	0	0	0.000754427	0.017943	0.0314304	0.0193812	0.00172504	0	0.000527523	0.1142	0.000166923	0	0.00294051	0	0.00415686	0.0118353	0	0	0	0.0241904	0.00092859	0.0860029	0.0510943	0.0202259	0	0.0168761	0.00218567	0	5.84801e-05	5.13969e-05	0.000113668	0.00310568	0	0.0016322	0	0.0871209	0.000815764	0.119203	0.0546808	0.014834	0.000251067	0	0.0121873	0.0177078	0.000945518	0.00283269
227	0.0157978	0.555017	0.00113732	0.0154121	0.0946422	0.0206113	0.00291484	0.00307034	0.00203603	0.0993078	0.0254337	0	0.00637421	4.92275e-05	0.00245508	0.00363691	0.000639646	0.0141896	0.0112973	0.0117961	0.00257092	0.250253	0.0526944	0.0405506	0	0.0102389	0.00912421	0.000541246	0.000516603	0.001735	0.00321529	0.00530172	0	0.0059023	0.000552288	0.152537	0.00221008	0.179125	0.0845837	0.0262103	0.000186973	5.04053e-05	0.00688953	0.0291519	0.00101242	0.0121038
228	0.00831647	0.200983	0.000827106	0.0148232	0.077881	0.000976041	0.0010517	0	0.000513425	0.0021697	0.000159749	0	0.000455902	3.84064e-05	0.000249785	0.000577589	0.000117737	0.00256687	0.00122063	0.00239316	0.00160186	0.00508721	0.0496761	0.0395894	0	0.00126006	0	0.702069	0.000288148	0.000121696	0.000112539	0.00523146	0.00880766	0.00315639	0	0.156043	0.0016401	0.199587	0.0907076	0.027453	2.30159e-05	0.00190004	0.00146605	0.0309223	0.00101109	0.000647069
229	0	0	0.000340221	0.029698	0.0772792	0.00845488	0.000875064	0.000103337	0.000346778	0.0320778	0.000873695	0	0.000365432	4.81658e-05	0.00135606	0.0025462	3.09102e-05	0	0	0.00684704	0.000798566	0.00838493	0.016228	0.00719398	0	0.00636818	0.000176712	0.834644	0.00258095	0.000631851	0.000443488	0.0014255	0.0052065	0.00149163	0.00135394	0.0211845	2.0391e-05	0.0379421	0.0199819	0.00585597	0.000135827	0.00104728	0.00371825	0.007849	0.00228211	0.00145114
230	0.00279127	0.000902181	0.0022522	0.00102556	0.00836761	0.000367711	0.0193307	0	0.00387297	0.000413835	0.0039231	0.00102734	0.0287398	0.0285304	0	0.00253768	0	0.0184652	0	0.00431694	0.000720475	0.143951	0.0305805	0.0106317	0.00504817	0.000364255	0	0.000197998	0.000396724	0	0	0.00206146	0	0.00139157	0.000238195	0.031315	0.000760559	0.0628667	0.0319617	0.00868592	0	0.00231678	0.17083	0.0104059	0.000184461	0.0160446
231	2.8648e-05	0	0.000402872	0.0169434	0.0223382	0.00722251	0.00124447	0.000903647	0.000764618	0.0785423	0.000859692	0	0.00261112	2.94574e-05	0.00178265	0.00847472	1.55468e-05	0	0	0.017508	0.000460002	0.0707119	0.0195949	0.00605375	0	0.00597072	0.000642594	0.947014	0.000269261	3.82134e-05	1.96591e-05	0.00127947	0	0.000817222	0.000737884	0.0202926	0.000289617	0.0370467	0.0194443	0.00502032	0.000154537	0.00131298	0.0051753	0.00713112	0.000617497	0.00211707
232	0	0.000352955	0.000516297	0.0194419	0.0199659	0.00274956	0.000855328	0.00351518	0.000409686	0.0306976	0.000193757	0	0	1.34857e-05	0.000927623	0.00285441	0	4.07015e-05	0	0.00489479	0.000782285	0.0192167	0.0394054	0.0179582	0	0.00336156	0	0.620171	0.000613941	4.27325e-05	0.000141821	0.00276041	0	0.00151466	0	0.0584538	0.000707687	0.0910657	0.0433288	0.0126312	8.82934e-05	0.000675596	0.000563399	0.0143578	0.0014943	0.000151843
144a	0.0180862	0.553022	0.000962453	0.00899108	0.0402362	0.00922216	0.0023263	0.000299304	0.00101347	0.0404502	0.0184797	0	0.0041343	2.14756e-06	0.00594597	0.00235608	0.00015031	0.00350258	0.0019578	0.00607938	0.00363371	0.148746	0.0759386	0.0302931	0.000689306	0.0144417	0.00366809	1.83236e-05	0.000366812	4.75275e-05	0	0.0048332	0	0.00704002	0.000963373	0.101375	0.00145178	0.185468	0.0868113	0.0225252	0.000330623	0	0.001949	0.0264384	0.000733304	0.00992741
6a	0.0427796	0.53855	0.000736201	0.0851266	0.105121	0.0611489	0.030909	0.000418232	0.0025012	0.105189	0.0197716	0	0.00556275	1.6044e-05	0.00560532	0.0128702	0.107106	0.0101419	0.00461091	0.0183291	0.00028862	0.0738567	0.0444966	0.0338151	0.0127433	0.0315795	0.0158742	0	0.00130121	0.0014327	0.00250327	0.00595029	0	0.00262339	0.00371673	0.0882725	0.00385351	0.000974669	0.0401187	0.017748	0.00214755	0.000296125	0.00841423	0.016283	0.000235816	0.00214863
